# Supplementary material for: Plastome phylogenomics reveals an early Pliocene North- and Central America colonization by long-distance dispersal from South America of a highly diverse bromeliad lineage
Source: Front Plant Sci. 2023 Jun 23;14:1205511. doi: 10.3389/fpls.2023.1205511 (PMC10326849; doi:10.3389/fpls.2023.1205511)
Supplement: Supplementary material 3 — (A) Reference tree with nodes numbered as cited in Supplementary material 2D , corresponding to the analysis of the complete taxon sampling. (B) Reference tree with nodes numbered as cited in Supplementary material 2E , corresponding to the analysis of Tillandsia subg. Tillandsia. (C) Modification of Figure 6 showing the first and second most probable individual or combined ancestral areas recovered under the BAYAREALIKE+J model for highly supported (PP ≥ 0.85) internal nodes. (D) Modification of Figure 7 showing the first and second most probable individual or combined ancestral areas recovered under the BAYAREALIKE+J model for highly supported (PP ≥ 0.85) internal nodes. [file Table_1.xlsx]

## Sheet: Sheet2
Main clade	Tribe	Subtribe/Subclade	Representing group	Taxon	Herbaria or Botanical Garden	Voucher information	Lab #/GenBank accession #	Source
Core Tillandsioideae	Vrieseeae	Vrieseinae	Alcantarea	Alcantarea nahoumii (Leme) J.R. Grant	Utrecht University Botanic Gardens	2012GR00706	T1561	This study
Core Tillandsioideae	Vrieseeae	Vrieseinae	Alcantarea	Alcantarea odorata (Leme) J.R. Grant	NA	NA	ON398129	Vera-Paz et al. 2022
Core Tillandsioideae	Tillandsieae	Core Tillandsieae	Barfussia	Barfussia laxissima (Mez) Manzan. & W. Till	NA	NA	ON398130	Vera-Paz et al. 2022
Core Tillandsioideae	Tillandsieae	Core Tillandsieae	Barfussia	Barfussia wagneriana (L.B. Sm.) Manzan. & W. Till	Botanical Garden of the University of Vienna	Barfuss, B1653	T1787 (MK2)	This study
Non-core Tillandsioideae	Catopsideae	NA	Catopsis	Catopsis nutans (Sw.) Griseb.	MEXU	Perez Flores, 11	T1489	This study
Non-core Tillandsioideae	Catopsideae	NA	Catopsis	Catopsis paniculata E. Morren	MEXU	Granados Mendoza, 1014	T1121	This study
Non-core Tillandsioideae	Catopsideae	NA	Catopsis	Catopsis sessiliflora (Ruiz & Pav.) Mez	NA	NA	ON398131	Vera-Paz et al. 2022
Core Tillandsioideae	Vrieseeae	Cipuropsidinae	Goudaea	Goudaea ospinae (H. Luther) W. Till & Barfuss	NA	NA	ON398132	Vera-Paz et al. 2022
Core Tillandsioideae	Vrieseeae	Cipuropsidinae	Goudaea	Goudaea aff. chrysostachys (E. Morren) W. Till & Barfuss	Utrecht University Botanic Gardens	2020GR00397	T1579	This study
Core Tillandsioideae	Tillandsieae	Non-Core Tillandsieae	Guzmania	Guzmania mitis L.B. Sm.	Utrecht University Botanic Gardens	2008GR01146	T1542	This study
Core Tillandsioideae	Tillandsieae	Non-Core Tillandsieae	Guzmania	Guzmania osyana (E. Morren) Mez	NA	NA	ON398133	Vera-Paz et al. 2022
Core Tillandsioideae	Tillandsieae	Core Tillandsieae	Lemeltonia	Lemeltonia narthecioides (C. Presl) Barfuss & W. Till	NA	NA	ON398134	Vera-Paz et al. 2022
Core Tillandsioideae	Vrieseeae	Cipuropsidinae	Lutheria	Lutheria bibeatricis (Morillo) Barfuss & W. Till	Utrecht University Botanic Gardens	2015GR00899	T1570	This study
Core Tillandsioideae	Vrieseeae	Cipuropsidinae	Lutheria	Lutheria splendens (Brongn.) Barfuss & W. Till	NA	NA	ON398135	Vera-Paz et al. 2022
Core Tillandsioideae	Vrieseeae	Cipuropsidinae	Cipuropsis-Mezobromelia complex	Mezobromelia capituligera (Griseb.) J.R. Grant	NA	NA	BK061352	Vera-Paz et al. 2022
Core Tillandsioideae	Tillandsieae	Core Tillandsieae	Pseudalcantarea	Pseudalcantarea macropetala (Wawra) Pinzón & Barfuss	NA	NA	ON398136	Vera-Paz et al. 2022
Core Tillandsioideae	Tillandsieae	Core Tillandsieae	Pseudalcantarea	Pseudalcantarea viridiflora (Beer) Pinzón & Barfuss	NA	NA	ON398137	Vera-Paz et al. 2022
Core Tillandsioideae	Tillandsieae	Core Tillandsieae	Racinaea	Racinaea pugiformis (L.B. Sm.) M.A. Spencer & L.B. Sm.	Utrecht University Botanic Gardens	2015GR01011	T1634	This study
Core Tillandsioideae	Tillandsieae	Core Tillandsieae	Racinaea	Racinaea ropalocarpa (André) M.A. Spencer & L.B. Sm.	NA	NA	BK061353	Vera-Paz et al. 2022
Core Tillandsioideae	Tillandsieae	Core Tillandsieae	Racinaea	Racinaea rothschuhiana (Mez) M.A. Spencer & L.B. Sm.	MEXU	Granados Mendoza, 885	T979	This study
Core Tillandsioideae	Vrieseeae	Vrieseinae	Stigmatodon	Stigmatodon gastinianus (Leme & G.K.Br.) Leme, G.K.Br. & Barfuss	HB	Leme, 3557	T1736	This study
Core Tillandsioideae	Vrieseeae	Vrieseinae	Stigmatodon	Stigmatodon plurifolius (Leme) Leme, G.K.Br. & Barfuss	RB	Luiz Correia de Araujo, s/n	T1735	This study
Core Tillandsioideae	Tillandsieae	Core Tillandsieae	Tillandsia subg. Tillandsia (clade K)	Tillandsia achyrostachys E. Morren ex Baker	NA	NA	ON398138	Vera-Paz et al. 2022
Core Tillandsioideae	Tillandsieae	Core Tillandsieae	Tillandsia subg. Anoplophytum	Tillandsia aeranthos (Loisel.) L.B. Sm.	MEXU	Rossado, 596	T1592	This study
Core Tillandsioideae	Tillandsieae	Core Tillandsieae	Tillandsia subg. Tillandsia (clade K)	Tillandsia botterii E. Morren ex Baker	MEXU	Granados Mendoza, 1087	T1205	This study
Core Tillandsioideae	Tillandsieae	Core Tillandsieae	Tillandsia subg. Tillandsia (clade K)	Tillandsia chaetophylla Mez	MEXU	Granados Mendoza, 1090	T1208	This study
Core Tillandsioideae	Tillandsieae	Core Tillandsieae	Tillandsia subg. Tillandsia (clade K)	Tillandsia copalaensis Ehlers	MEXU	Granados Mendoza, 868	T962	This study
Core Tillandsioideae	Tillandsieae	Core Tillandsieae	Tillandsia subg. Tillandsia (clade K)	Tillandsia nidus Rauh & C.O. Lehm.	MEXU	Granados Mendoza, 1007	T1114	This study
Core Tillandsioideae	Tillandsieae	Core Tillandsieae	Tillandsia subg. Tillandsia (clade K)	Tillandsia hammeri Rauh & Ehlers	MEXU	Granados Mendoza, 1008	T1115	This study
Core Tillandsioideae	Tillandsieae	Core Tillandsieae	Tillandsia subg. Tillandsia (clade K)	Tillandsia langlasseana Mez	MEXU	Cornejo Tenorio, 4289	T311	This study
Core Tillandsioideae	Tillandsieae	Core Tillandsieae	Incertae sedis	Tillandsia albertiana Verv.	Utrecht University Botanic Gardens	1997GR00632	T1511	This study
Core Tillandsioideae	Tillandsieae	Core Tillandsieae	Tillandsia subg. Tillandsia (clade K)	Tillandsia albida Mez & Purpus	MEXU	Granados Mendoza, 994	T1088	This study
Core Tillandsioideae	Tillandsieae	Core Tillandsieae	Tillandsia subg. Tillandsia (clade K)	Tillandsia alfredo lauii Rauh & J. Lehmann	HGOM	Martínez-García, 40	T1340	This study
Core Tillandsioideae	Tillandsieae	Core Tillandsieae	Tillandsia subg. Tillandsia (clade K)	Tillandsia alvareziae Rauh	Utrecht University Botanic Gardens	2008GR01408	T1545	This study
Core Tillandsioideae	Tillandsieae	Core Tillandsieae	Tillandsia subg. Tillandsia (clade K)	Tillandsia andrieuxii (Mez) L.B. Sm.	HGOM	Martínez-García, 55	T1157	This study
Core Tillandsioideae	Tillandsieae	Core Tillandsieae	Tillandsia subg. Aerobia	Tillandsia arequitae (André) André ex Mez	MVFA	Rossado, 402	T1581	This study
Core Tillandsioideae	Tillandsieae	Core Tillandsieae	Tillandsia subg. Tillandsia (clade K)	Tillandsia arroyoensis (W. Weber & Ehlers) Espejo & López-Ferrari	HGOM	Martínez-García, 62	T1436	This study
Core Tillandsioideae	Tillandsieae	Core Tillandsieae	Tillandsia australis complex	Tillandsia australis Mez	NA	NA	ON398139	Vera-Paz et al. 2022
Core Tillandsioideae	Tillandsieae	Core Tillandsieae	Tillandsia subg. Tillandsia (clade K)	Tillandsia balbisiana Schult. f.	MEXU	Granados Mendoza, 1055	T1173	This study
Core Tillandsioideae	Tillandsieae	Core Tillandsieae	Tillandsia subg. Tillandsia (clade K)	Tillandsia bartramii Nutt.	MEXU	Perez Flores, 17	T1495	This study
Core Tillandsioideae	Tillandsieae	Core Tillandsieae	Tillandsia subg. Aerobia	Tillandsia bermejoensis L. Hrom.	NA	NA	ON398140	Vera-Paz et al. 2022
Core Tillandsioideae	Tillandsieae	Core Tillandsieae	Tillandsia subg. Tillandsia (clade K)	Tillandsia bochilensis Ehlers	MEXU	Salazar, 9599	T466	This study
Core Tillandsioideae	Tillandsieae	Core Tillandsieae	Tillandsia subg. Tillandsia (clade K)	Tillandsia bourgaei Baker	MEXU	Granados Mendoza, 1015	T1122	This study
Core Tillandsioideae	Tillandsieae	Core Tillandsieae	Tillandsia subg. Tillandsia (clade K)	Tillandsia brachycaulos Schltdl.	NA	NA	ON398141	Vera-Paz et al. 2022
Core Tillandsioideae	Tillandsieae	Core Tillandsieae	Tillandsia purpurea complex	Tillandsia cacticola L.B. Sm.	NA	NA	ON398142	Vera-Paz et al. 2022
Core Tillandsioideae	Tillandsieae	Core Tillandsieae	Tillandsia subg. Diaphoranthema	Tillandsia caliginosa W. Till	Utrecht University Botanic Gardens	1996GR01254	T1503	This study
Core Tillandsioideae	Tillandsieae	Core Tillandsieae	Tillandsia subg. Tillandsia (clade K)	Tillandsia calothyrsus Mez	MEXU	Granados Mendoza, 889	T983	This study
Core Tillandsioideae	Tillandsieae	Core Tillandsieae	Tillandsia subg. Tillandsia (clade K)	Tillandsia capitata Griseb.	CICY	Carnevali, s/n	T616	This study
Core Tillandsioideae	Tillandsieae	Core Tillandsieae	Tillandsia subg. Tillandsia (clade K)	Tillandsia caput-medusae E. Morren	MEXU	Granados Mendoza, 1003	T1110	This study
Core Tillandsioideae	Tillandsieae	Core Tillandsieae	Tillandsia subg. Aerobia	Tillandsia cardenasii L.B. Sm.	MEXU	Granados Mendoza, 1142	T1262	This study
Core Tillandsioideae	Tillandsieae	Core Tillandsieae	Tillandsia subg. Tillandsia (clade K)	Tillandsia carlos-hankii Matuda	MEXU	Granados-Aguilar, 55	T527	This study
Core Tillandsioideae	Tillandsieae	Core Tillandsieae	Tillandsia subg. Aerobia	Tillandsia caulescens Brongn. ex Baker	Utrecht University Botanic Gardens	1998GR01502	T1518	This study
Core Tillandsioideae	Tillandsieae	Core Tillandsieae	Tillandsia biflora complex	Tillandsia cauligera Mez	Utrecht University Botanic Gardens	2014GR00544	T1622	This study
Core Tillandsioideae	Tillandsieae	Core Tillandsieae	Tillandsia sphaerocephala complex	Tillandsia cees-goudae Gouda	Utrecht University Botanic Gardens	2014GR00548	T1566	This study
Core Tillandsioideae	Tillandsieae	Core Tillandsieae	Tillandsia subg. Pseudovriesea	Tillandsia cereicola Mez	NA	NA	ON398143	Vera-Paz et al. 2022
Core Tillandsioideae	Tillandsieae	Core Tillandsieae	Tillandsia subg. Tillandsia (clade K)	Tillandsia chapalillaensis Ehlers & Lautner	CICY	Ramírez-Morillo, 1076	T639	This study
Core Tillandsioideae	Tillandsieae	Core Tillandsieae	Tillandsia subg. Tillandsia (clade K)	Tillandsia circinnatioides Matuda	MEXU	Granados Mendoza, 1029	T1136	This study
Core Tillandsioideae	Tillandsieae	Core Tillandsieae	Tillandsia biflora complex	Tillandsia complanata E. Morren	Utrecht University Botanic Gardens	2013GR00761	T1564	This study
Core Tillandsioideae	Tillandsieae	Core Tillandsieae	Tillandsia subg. Tillandsia (clade K)	Tillandsia concolor L.B. Sm.	MEXU	Granados-Aguilar, 162	T913	This study
Core Tillandsioideae	Tillandsieae	Core Tillandsieae	Tillandsia subg. Tillandsia (clade K)	Tillandsia copanensis Rauh & Ruthschm.	Utrecht University Botanic Gardens	1999GR01382	T1519	This study
Core Tillandsioideae	Tillandsieae	Core Tillandsieae	Tillandsia subg. Tillandsia (clade K)	Tillandsia cossoni Baker	MEXU	Cornejo Tenorio, 4287	T308	This study
Core Tillandsioideae	Tillandsieae	Core Tillandsieae	Tillandsia subg. Tillandsia (clade K)	Tillandsia dasyliriifolia Baker	CICY	Ramírez-Morillo, 2097	T665	This study
Core Tillandsioideae	Tillandsieae	Core Tillandsieae	Tillandsia biflora complex	Tillandsia denudata André	Utrecht University Botanic Gardens	2009GR01738	T1555	This study
Core Tillandsioideae	Tillandsieae	Core Tillandsieae	Tillandsia biflora complex	Tillandsia deppeana Steud.	NA	NA	ON398144	Vera-Paz et al. 2022
Core Tillandsioideae	Tillandsieae	Core Tillandsieae	Tillandsia disticha complex	Tillandsia disticha Kunth	NA	NA	ON398145	Vera-Paz et al. 2022
Core Tillandsioideae	Tillandsieae	Core Tillandsieae	Tillandsia subg. Tillandsia (clade K)	Tillandsia dugesii Baker	MEXU	Granados Mendoza, 1011	T1118	This study
Core Tillandsioideae	Tillandsieae	Core Tillandsieae	Tillandsia subg. Phytarrhiza	Tillandsia duratii Vis.	NA	NA	ON398146	Vera-Paz et al. 2022
Core Tillandsioideae	Tillandsieae	Core Tillandsieae	Tillandsia gardneri complex	Tillandsia edithae Rauh	NA	NA	ON398147	Vera-Paz et al. 2022
Core Tillandsioideae	Tillandsieae	Core Tillandsieae	Tillandsia subg. Tillandsia (clade K)	Tillandsia ehlersiana Rauh	Utrecht University Botanic Gardens	1998GR01468	T1647	This study
Core Tillandsioideae	Tillandsieae	Core Tillandsieae	Tillandsia subg. Tillandsia (clade K)	Tillandsia eistetteri Ehlers	MEXU	Granados Mendoza, 1051	T1169	This study
Core Tillandsioideae	Tillandsieae	Core Tillandsieae	Tillandsia subg. Tillandsia (T. paniculata clade)	Tillandsia elongata var. subimbricata (Baker) L.B. Sm.	CICY	Ramírez-Morillo, 2094	T619	This study
Core Tillandsioideae	Tillandsieae	Core Tillandsieae	Tillandsia subg. Tillandsia (clade K)	Tillandsia erubescens Schltdl.	MEXU	Granados Mendoza, 843	T910	This study
Core Tillandsioideae	Tillandsieae	Core Tillandsieae	Tillandsia subg. Pseudovriesea	Tillandsia espinosae L.B. Sm.	NA	NA	ON398148	Vera-Paz et al. 2022
Core Tillandsioideae	Tillandsieae	Core Tillandsieae	Incertae sedis	Tillandsia esseriana Rauh & L.B. Sm.	Utrecht University Botanic Gardens	1998GR01021	T1514	This study
Core Tillandsioideae	Tillandsieae	Core Tillandsieae	Tillandsia subg. Tillandsia (T. secunda clade)	Tillandsia extensa Mez	Utrecht University Botanic Gardens	2008GR01445	T1650	This study
Core Tillandsioideae	Tillandsieae	Core Tillandsieae	Tillandsia subg. Tillandsia (clade K)	Tillandsia fasciculata Sw.	CICY	Carnevali, s/n	T1426	This study
Core Tillandsioideae	Tillandsieae	Core Tillandsieae	Tillandsia subg. Tillandsia (clade K)	Tillandsia filifolia Schltdl. & Cham.	MEXU	Granados Mendoza, 1084	T1202	This study
Core Tillandsioideae	Tillandsieae	Core Tillandsieae	Tillandsia subg. Tillandsia (T. paniculata clade)	Tillandsia flexuosa var. vivipara André	CICY	Ramírez-Morillo, 2095bis	T637	This study
Core Tillandsioideae	Tillandsieae	Core Tillandsieae	Tillandsia biflora complex	Tillandsia floribunda Kunth	Utrecht University Botanic Gardens	2010GR00391	T1556	This study
Core Tillandsioideae	Tillandsieae	Core Tillandsieae	Tillandsia subg. Tillandsia (clade K)	Tillandsia fuchsii W. Till	Utrecht University Botanic Gardens	1997GR00709	T1506	This study
Core Tillandsioideae	Tillandsieae	Core Tillandsieae	Tillandsia subg. Tillandsia (T. paniculata clade)	Tillandsia funckiana Baker	CICY	Ramírez-Morillo, 2095	T621	This study
Core Tillandsioideae	Tillandsieae	Core Tillandsieae	Tillandsia gardneri complex	Tillandsia gardneri Lindl.	MVFA	Rossado, 725	T1731	This study
Core Tillandsioideae	Tillandsieae	Core Tillandsieae	Tillandsia gardneri complex	Tillandsia geminiflora Brongn.	MVFA	Rossado, 204	T1605	This study
Core Tillandsioideae	Tillandsieae	Core Tillandsieae	Tillandsia subg. Tillandsia (clade K)	Tillandsia magnusiana Wittm.	MEXU	Granados Mendoza, 1023	T1130	This study
Core Tillandsioideae	Tillandsieae	Core Tillandsieae	Tillandsia subg. Tillandsia (clade K)	Tillandsia grossispicata Espejo, López-Ferr. & W. Till	CICY	Carnevali, s/n	T617	This study
Core Tillandsioideae	Tillandsieae	Core Tillandsieae	Tillandsia subg. Tillandsia (clade K)	Tillandsia gymnobotrya Baker	NA	NA	ON398149	Vera-Paz et al. 2022
Core Tillandsioideae	Tillandsieae	Core Tillandsieae	Tillandsia subg. Tillandsia (clade K)	Tillandsia harrisii Ehlers	Utrecht University Botanic Gardens	2008GR01253	T1543	This study
Core Tillandsioideae	Tillandsieae	Core Tillandsieae	Tillandsia subg. Tillandsia (T. paniculata clade)	Tillandsia heliconioides Kunth	Botanical Garden of the University of Vienna	Barfuss, B1289/B1290	T1789 (MK3)	This study
Core Tillandsioideae	Tillandsieae	Core Tillandsieae	Tillandsia biflora complex	Tillandsia heterophylla E. Morren	MEXU	Granados Mendoza, 1085	T1203	This study
Core Tillandsioideae	Tillandsieae	Core Tillandsieae	Tillandsia subg. Tillandsia (T. paniculata clade)	Tillandsia hildae Rauh	Utrecht University Botanic Gardens	2014GR00570	T1649	This study
Core Tillandsioideae	Tillandsieae	Core Tillandsieae	Tillandsia subg. Tillandsia (clade K)	Tillandsia hintoniana L.B. Sm.	MEXU	Salazar, 9199	T231	This study
Core Tillandsioideae	Tillandsieae	Core Tillandsieae	Tillandsia subg. Tillandsia (clade K)	Tillandsia hondurensis Rauh	Utrecht University Botanic Gardens	2013GR00732	T1563	This study
Core Tillandsioideae	Tillandsieae	Core Tillandsieae	Tillandsia biflora complex	Tillandsia huarazensis Ehlers & W. Till	Utrecht University Botanic Gardens	2008GR01448	T1551	This study
Core Tillandsioideae	Tillandsieae	Core Tillandsieae	Tillandsia subg. Tillandsia (clade K)	Tillandsia hubertiana Matuda	MEXU	Granados Mendoza, 1000	T1107	This study
Core Tillandsioideae	Tillandsieae	Core Tillandsieae	Tillandsia subg. Viridantha	Tillandsia ignesiae Mez	NA	NA	ON398150	Vera-Paz et al. 2022
Core Tillandsioideae	Tillandsieae	Core Tillandsieae	Tillandsia biflora complex	Tillandsia imperialis E. Morren ex Mez	NA	NA	ON398151	Vera-Paz et al. 2022
Core Tillandsioideae	Tillandsieae	Core Tillandsieae	Tillandsia biflora complex	Tillandsia incarnata Kunth	Utrecht University Botanic Gardens	2007GR00374	T1613	This study
Core Tillandsioideae	Tillandsieae	Core Tillandsieae	Tillandsia subg. Tillandsia (clade K)	Tillandsia inopinata Espejo, López-Ferr. & W. Till	MEXU	Granados Mendoza, 848	T942	This study
Core Tillandsioideae	Tillandsieae	Core Tillandsieae	Tillandsia subg. Tillandsia (clade K)	Tillandsia intermedia Mez	MEXU	Granados Mendoza, 1053	T1171	This study
Core Tillandsioideae	Tillandsieae	Core Tillandsieae	Tillandsia subg. Tillandsia (clade K)	Tillandsia ionantha Planch.	MEXU	Granados Mendoza, 1001	T1108	This study
Core Tillandsioideae	Tillandsieae	Core Tillandsieae	Tillandsia subg. Anoplophytum	Tillandsia ixioides Griseb.	NA	NA	ON398152	Vera-Paz et al. 2022
Core Tillandsioideae	Tillandsieae	Core Tillandsieae	Tillandsia subg. Tillandsia (clade K)	Tillandsia jaliscomonticola Matuda	MEXU	Granados Mendoza, 1072	T1190	This study
Core Tillandsioideae	Tillandsieae	Core Tillandsieae	Tillandsia subg. Tillandsia (clade K)	Tillandsia joel-mandimboensis Flores-Cruz, C. Granados & Vazquez-Hurtado	MEXU	Flores Cruz, 2286	T1078	This study
Core Tillandsioideae	Tillandsieae	Core Tillandsieae	Tillandsia subg. Tillandsia (clade K)	Tillandsia juncea (Ruiz & Pav.) Poir.	MEXU	Granados Mendoza, 1100	T1218	This study
Core Tillandsioideae	Tillandsieae	Core Tillandsieae	Tillandsia subg. Tillandsia (clade K)	Tillandsia setacea Sw.	MEXU	Granados Mendoza, 842	T909	This study
Core Tillandsioideae	Tillandsieae	Core Tillandsieae	Tillandsia subg. Tillandsia (clade K)	Tillandsia kirchhoffiana Wittm.	MEXU	Granados Mendoza, 1080	T1198	This study
Core Tillandsioideae	Tillandsieae	Core Tillandsieae	Tillandsia subg. Tillandsia (clade K)	Tillandsia klausii Ehlers	Utrecht University Botanic Gardens	1999GR01451	T1646	This study
Core Tillandsioideae	Tillandsieae	Core Tillandsieae	Tillandsia biflora complex	Tillandsia krahnii Rauh	Utrecht University Botanic Gardens	1998GR01019	T1623	This study
Core Tillandsioideae	Tillandsieae	Core Tillandsieae	Tillandsia biflora complex	Tillandsia lajensis André	Utrecht University Botanic Gardens	2015GR00853	T1621	This study
Core Tillandsioideae	Tillandsieae	Core Tillandsieae	Tillandsia subg. Diaphoranthema	Tillandsia landbeckii Phil.	MEXU	Granados Mendoza, 1149	T1269	This study
Core Tillandsioideae	Tillandsieae	Core Tillandsieae	Tillandsia biflora complex	Tillandsia latifolia var. divaricata (Benth.) Mez	Utrecht University Botanic Gardens	1984GR00059	T1496	This study
Core Tillandsioideae	Tillandsieae	Core Tillandsieae	Tillandsia subg. Tillandsia (clade K)	Tillandsia lautneri Ehlers	MEXU	Salazar, 9578	T460	This study
Core Tillandsioideae	Tillandsieae	Core Tillandsieae	Tillandsia subg. Tillandsia (clade K)	Tillandsia leiboldiana Schltdl.	MEXU	Granados Mendoza, 832	T899	This study
Core Tillandsioideae	Tillandsieae	Core Tillandsieae	Tillandsia subg. Tillandsia (clade K)	Tillandsia limbata Schltdl.	MEXU	Granados Mendoza, 824	T891	This study
Core Tillandsioideae	Tillandsieae	Core Tillandsieae	Tillandsia subg. Aerobia	Tillandsia lotteae H. Hrom.	Utrecht University Botanic Gardens	2002GR01412	T1528	This study
Core Tillandsioideae	Tillandsieae	Core Tillandsieae	Tillandsia biflora complex	Tillandsia lucida E. Morren ex Baker	MEXU	Granados Mendoza, 1091	T1209	This study
Core Tillandsioideae	Tillandsieae	Core Tillandsieae	Tillandsia rauhii complex	Tillandsia lymanii Rauh	Utrecht University Botanic Gardens	1997GR00603	T1508	This study
Core Tillandsioideae	Tillandsieae	Core Tillandsieae	Tillandsia subg. Tillandsia (clade K)	Tillandsia macdougallii L.B. Sm.	MEXU	Flores Cruz, 1828	T182	This study
Core Tillandsioideae	Tillandsieae	Core Tillandsieae	Tillandsia biflora complex	Tillandsia machupicchuensis Gouda & J. Ochoa	Utrecht University Botanic Gardens	2010GR00645	T1642	This study
Core Tillandsioideae	Tillandsieae	Core Tillandsieae	Tillandsia subg. Tillandsia (clade K)	Tillandsia macrochlamys Baker	MEXU	Granados Mendoza, 992	T1086	This study
Core Tillandsioideae	Tillandsieae	Core Tillandsieae	Tillandsia subg. Tillandsia (clade K)	Tillandsia makoyana Baker	MEXU	Granados Mendoza, 1005	T1112	This study
Core Tillandsioideae	Tillandsieae	Core Tillandsieae	Tillandsia subg. Tillandsia (T. paniculata clade)	Tillandsia malzinei (E. Morren) Baker	NA	NA	ON398153	Vera-Paz et al. 2022
Core Tillandsioideae	Tillandsieae	Core Tillandsieae	Tillandsia subg. Tillandsia (T. secunda clade)	Tillandsia marnierlapostollei Rauh	Utrecht University Botanic Gardens	2008GR01452	T1553	This study
Core Tillandsioideae	Tillandsieae	Core Tillandsieae	Tillandsia sphaerocephala complex	Tillandsia micans L.B. Sm.	Utrecht University Botanic Gardens	2008GR01433	T1625	This study
Core Tillandsioideae	Tillandsieae	Core Tillandsieae	Tillandsia biflora complex	Tillandsia multicaulis Steud.	MEXU	Granados Mendoza, 1076	T1194	This study
Core Tillandsioideae	Tillandsieae	Core Tillandsieae	Tillandsia subg. Anoplophytum	Tillandsia neglecta E. Pereira	MVFA	Rossado, 593	T1588	This study
Core Tillandsioideae	Tillandsieae	Core Tillandsieae	Tillandsia subg. Tillandsia (clade K)	Tillandsia nicolasensis Ehlers	MEXU	Granados Mendoza, 1056	T1174	This study
Core Tillandsioideae	Tillandsieae	Core Tillandsieae	Tillandsia subg. Tillandsia (clade K)	Tillandsia oaxacana L.B. Sm.	MEXU	Granados-Aguilar, 29	T511	This study
Core Tillandsioideae	Tillandsieae	Core Tillandsieae	Tillandsia biflora complex	Tillandsia ovatispicata Gouda	Utrecht University Botanic Gardens	2010GR00439	T1619	This study
Core Tillandsioideae	Tillandsieae	Core Tillandsieae	Tillandsia subg. Phytarrhiza	Tillandsia paleacea C. Presl	Utrecht University Botanic Gardens	2003GR01703	T1530	This study
Core Tillandsioideae	Tillandsieae	Core Tillandsieae	Tillandsia subg. Tillandsia (clade K)	Tillandsia parryi Baker	MEXU	Granados Mendoza, 1044	T1151	This study
Core Tillandsioideae	Tillandsieae	Core Tillandsieae	Tillandsia subg. Tillandsia (clade K)	Tillandsia paucifolia Baker	MEXU	Torres Cantu, 1390	T358	This study
Core Tillandsioideae	Tillandsieae	Core Tillandsieae	Tillandsia subg. Viridantha	Tillandsia plumosa Baker	MEXU	Salazar, 9484	T303	This study
Core Tillandsioideae	Tillandsieae	Core Tillandsieae	Tillandsia subg. Tillandsia (clade K)	Tillandsia polystachia (L.) L.	CICY	Ramírez-Morillo, 1918	T622	This study
Core Tillandsioideae	Tillandsieae	Core Tillandsieae	Tillandsia subg. Tillandsia (clade K)	Tillandsia pringlei S. Watson	MEXU	Granados Mendoza, 851	T945	This study
Core Tillandsioideae	Tillandsieae	Core Tillandsieae	Tillandsia subg. Tillandsia (clade K)	Tillandsia prodigiosa (Lem.) Baker	MEXU	Granados Mendoza, 1016	T1123	This study
Core Tillandsioideae	Tillandsieae	Core Tillandsieae	Tillandsia subg. Tillandsia (T. secunda clade)	Tillandsia propagulifera Rauh	Utrecht University Botanic Gardens	2007GR01155	T1644	This study
Core Tillandsioideae	Tillandsieae	Core Tillandsieae	Tillandsia subg. Tillandsia (clade K)	Tillandsia pruinosa Sw.	HGOM	Hornung-Leoni, 1396	T1470	This study
Core Tillandsioideae	Tillandsieae	Core Tillandsieae	Tillandsia subg. Tillandsia (clade K)	Tillandsia pseudobaileyi C.S.Gardner	MEXU	Granados Mendoza, 1054	T1172	This study
Core Tillandsioideae	Tillandsieae	Core Tillandsieae	Tillandsia biflora complex	Tillandsia pseudo-floribunda Gouda	Utrecht University Botanic Gardens	2014GR00567	T1568	This study
Core Tillandsioideae	Tillandsieae	Core Tillandsieae	Tillandsia sphaerocephala complex	Tillandsia pseudomicans Rauh	Utrecht University Botanic Gardens	1999GR01379	T1624	This study
Core Tillandsioideae	Tillandsieae	Core Tillandsieae	Tillandsia subg. Tillandsia (clade K)	Tillandsia pseudooaxacana Ehlers	MEXU	Granados-Aguilar, 48	T525	This study
Core Tillandsioideae	Tillandsieae	Core Tillandsieae	Tillandsia subg. Tillandsia (clade K)	Tillandsia punctulata Schltdl. & Cham.	NA	NA	ON398154	Vera-Paz et al. 2022
Core Tillandsioideae	Tillandsieae	Core Tillandsieae	Tillandsia subg. Tillandsia (clade K)	Tillandsia quaquaflorifera Matuda	MEXU	Granados Mendoza, 1140	T126	This study
Core Tillandsioideae	Tillandsieae	Core Tillandsieae	Tillandsia rauhii complex	Tillandsia rauhii L.B. Sm.	Botanical Garden of the University of Vienna	Barfuss, B92	T1779 (MK1)	This study
Core Tillandsioideae	Tillandsieae	Core Tillandsieae	Tillandsia subg. Diaphoranthema	Tillandsia rectangula Baker	Utrecht University Botanic Gardens	1998GR00959	T1513	This study
Core Tillandsioideae	Tillandsieae	Core Tillandsieae	Tillandsia subg. Diaphoranthema	Tillandsia recurvata (L.) L.	MEXU	Granados Mendoza, 800bis	T866	This study
Core Tillandsioideae	Tillandsieae	Core Tillandsieae	Tillandsia subg. Anoplophytum	Tillandsia recurvifolia Hook.	MVFA	Rossado, 497	T1589	This study
Core Tillandsioideae	Tillandsieae	Core Tillandsieae	Tillandsia subg. Tillandsia (clade K)	Tillandsia remota Wittm.	Utrecht University Botanic Gardens	1999GR01343	T1620	This study
Core Tillandsioideae	Tillandsieae	Core Tillandsieae	Tillandsia biflora complex	Tillandsia reversa L.B. Sm.	Utrecht University Botanic Gardens	2010GR00558	T1648	This study
Core Tillandsioideae	Tillandsieae	Core Tillandsieae	Tillandsia subg. Tillandsia (clade K)	Tillandsia riohondoensis Ehlers	Utrecht University Botanic Gardens	2002GR01421	T1529	This study
Core Tillandsioideae	Tillandsieae	Core Tillandsieae	Tillandsia biflora complex	Tillandsia roezlii E. Morren	Utrecht University Botanic Gardens	2008GR01404	T1643	This study
Core Tillandsioideae	Tillandsieae	Core Tillandsieae	Tillandsia subg. Tillandsia (clade K)	Tillandsia roland-gosselinii Mez	CICY	Carnevali, s/n	T625	This study
Core Tillandsioideae	Tillandsieae	Core Tillandsieae	Tillandsia subg. Tillandsia (clade K)	Tillandsia roseospicata Matuda	MEXU	Granados Mendoza, 1031	T1138	This study
Core Tillandsioideae	Tillandsieae	Core Tillandsieae	Tillandsia subg. Tillandsia (clade K)	Tillandsia rothii Rauh	MEXU	Granados Mendoza, 1058	T1176	This study
Core Tillandsioideae	Tillandsieae	Core Tillandsieae	Tillandsia sphaerocephala complex	Tillandsia rubella Baker	Utrecht University Botanic Gardens	2014GR00501	T1629	This study
Core Tillandsioideae	Tillandsieae	Core Tillandsieae	Tillandsia biflora complex	Tillandsia rubroviolacea Rauh	Utrecht University Botanic Gardens	2006GR01448	T1618	This study
Core Tillandsioideae	Tillandsieae	Core Tillandsieae	Tillandsia subg. Tillandsia (clade K)	Tillandsia schiedeana Steud.	NA	NA	ON398155	Vera-Paz et al. 2022
Core Tillandsioideae	Tillandsieae	Core Tillandsieae	Tillandsia subg. Tillandsia (clade K)	Tillandsia seleriana Mez	MEXU	Granados-Aguilar, 15	T499	This study
Core Tillandsioideae	Tillandsieae	Core Tillandsieae	Tillandsia subg. Tillandsia (clade K)	Tillandsia sierrajuarezensis Matuda	MEXU	Granados Mendoza, 866	T960	This study
Core Tillandsioideae	Tillandsieae	Core Tillandsieae	Tillandsia biflora complex	Tillandsia somnians L.B. Sm.	Utrecht University Botanic Gardens	1997GR00607	T1509	This study
Core Tillandsioideae	Tillandsieae	Core Tillandsieae	Tillandsia sphaerocephala complex	Tillandsia sphaerocephala Baker	NA	NA	ON398156	Vera-Paz et al. 2022
Core Tillandsioideae	Tillandsieae	Core Tillandsieae	Tillandsia subg. Tillandsia (T. secunda clade)	Tillandsia spiraliflora Rauh	Utrecht University Botanic Gardens	2007GR01373	T1641	This study
Core Tillandsioideae	Tillandsieae	Core Tillandsieae	Tillandsia subg. Tillandsia (clade K)	Tillandsia stoltenii Ehlers & E. Gross	Utrecht University Botanic Gardens	2008GR01412	T1546	This study
Core Tillandsioideae	Tillandsieae	Core Tillandsieae	Tillandsia subg. Phytarrhiza	Tillandsia streptocarpa Baker	MVFA	Rossado, 599	T1582	This study
Core Tillandsioideae	Tillandsieae	Core Tillandsieae	Tillandsia subg. Tillandsia (clade K)	Tillandsia streptophylla Scheidw. ex C. Morren	MEXU	Granados Mendoza, 1112	T1230	This study
Core Tillandsioideae	Tillandsieae	Core Tillandsieae	Tillandsia subg. Anoplophytum	Tillandsia stricta Sol. ex Sims	MEXU	Rossado, 563	T1587	This study
Core Tillandsioideae	Tillandsieae	Core Tillandsieae	Tillandsia subg. Tillandsia (clade K)	Tillandsia subteres H. Luther	Utrecht University Botanic Gardens	2015GR00783	T1569	This study
Core Tillandsioideae	Tillandsieae	Core Tillandsieae	Tillandsia subg. Tillandsia (clade K)	Tillandsia suesilliae W. Till, López-Ferr. & Espejo	MEXU	Reyes, 8476	T347	This study
Core Tillandsioideae	Tillandsieae	Core Tillandsieae	Tillandsia subg. Tillandsia (clade K)	Tillandsia supermexicana Matuda	MEXU	Granados Mendoza, 1048	T1166	This study
Core Tillandsioideae	Tillandsieae	Core Tillandsieae	Tillandsia subg. Tillandsia (clade K)	Tillandsia tecolometl C. Granados, Flores-Cruz & Salazar	HGOM	Martínez-García, 50	T1433	This study
Core Tillandsioideae	Tillandsieae	Core Tillandsieae	Tillandsia subg. Viridantha	Tillandsia tectorum E. Morren	MEXU	Granados Mendoza, 912	T1006	This study
Core Tillandsioideae	Tillandsieae	Core Tillandsieae	Tillandsia subg. Tillandsia (clade K)	Tillandsia tehuacana I. Ramírez & Carnevali	MEXU	Granados Mendoza, 1024	T1131	This study
Core Tillandsioideae	Tillandsieae	Core Tillandsieae	Tillandsia subg. Viridantha	Tillandsia tortilis Klotzsch ex Beer	HGOM	Hornung-Leoni, 1600	T1473	This study
Core Tillandsioideae	Tillandsieae	Core Tillandsieae	Tillandsia subg. Tillandsia (clade K)	Tillandsia tricolor Schltdl. & Cham.	MEXU	Granados Mendoza, 1096	T1214	This study
Core Tillandsioideae	Tillandsieae	Core Tillandsieae	Tillandsia subg. Tillandsia (clade K)	Tillandsia ulrici Ehlers	Utrecht University Botanic Gardens	2008GR01341	T1544	This study
Core Tillandsioideae	Tillandsieae	Core Tillandsieae	Tillandsia subg. Diaphoranthema	Tillandsia usneoides (L.) L.	NA	NA	ON398157	Vera-Paz et al. 2022
Core Tillandsioideae	Tillandsieae	Core Tillandsieae	Tillandsia subg. Tillandsia (clade K)	Tillandsia utriculata L.	NA	NA	ON398158	Vera-Paz et al. 2022
Core Tillandsioideae	Tillandsieae	Core Tillandsieae	Tillandsia subg. Tillandsia (clade K)	Tillandsia variabilis Schltdl.	MEXU	Perez Flores, 3	T1481	This study
Core Tillandsioideae	Tillandsieae	Core Tillandsieae	Tillandsia subg. Tillandsia (clade K)	Tillandsia violacea Klotzsch ex Beer	MEXU	Granados Mendoza, 1035	T1124	This study
Core Tillandsioideae	Tillandsieae	Core Tillandsieae	Tillandsia subg. Tillandsia (clade K)	Tillandsia welzii Ehlers	Utrecht University Botanic Gardens	1999GR01496	T1627	This study
Core Tillandsioideae	Tillandsieae	Core Tillandsieae	Tillandsia subg. Aerobia	Tillandsia werdermannii Harms	Utrecht University Botanic Gardens	2007GR01148	T1651	This study
Core Tillandsioideae	Tillandsieae	Core Tillandsieae	Tillandsia subg. Tillandsia (clade K)	Tillandsia wuelfinghoffii Ehlers	Utrecht University Botanic Gardens	2008GR01365	T1626	This study
Core Tillandsioideae	Tillandsieae	Core Tillandsieae	Tillandsia subg. Tillandsia (clade K)	Tillandsia jaguactalensis I. Ramírez, Carnevali & F. Chia	CICY	Ramírez-Morillo, 1198	T627	This study
Core Tillandsioideae	Tillandsieae	Core Tillandsieae	Tillandsia subg. Tillandsia (clade K)	Tillandsia may-patii I. Ramírez & Carnevali	CICY	Carnevali, 5094a	T624	This study
Core Tillandsioideae	Tillandsieae	Core Tillandsieae	Tillandsia subg. Tillandsia (clade K)	Tillandsia maya I. Ramírez & Carnevali	CICY	Ramírez-Morillo, 965	T638	This study
Core Tillandsioideae	Tillandsieae	Core Tillandsieae	Tillandsia subg. Aerobia	Tillandsia xiphioides Ker Gawl.	MVFA	Rossado, 23	T1609	This study
Core Tillandsioideae	Tillandsieae	Core Tillandsieae	Tillandsia subg. Aerobia	Tillandsia zecheri W. Till	Utrecht University Botanic Gardens	2008GR01160	T1617	This study
Core Tillandsioideae	Vrieseeae	Vrieseinae	Vriesea	Vriesea friburgensis Mez	MVFA	Rossado, 603	T1596	This study
Core Tillandsioideae	Vrieseeae	Vrieseinae	Vriesea	Vriesea saundersii (Carriére) E. Morren ex Mez	NA	NA	ON398159	Vera-Paz et al. 2022
Core Tillandsioideae	Vrieseeae	Vrieseinae	Vriesea	Vriesea sucrei L.B. Sm. & Read	NA	NA	ON398160	Vera-Paz et al. 2022
Core Tillandsioideae	Vrieseeae	Vrieseinae	Vriesea	Vriesea vagans (L.B. Sm.) L.B. Sm.	MVFA	Rossado, 604	T1598	This study
Core Tillandsioideae	Tillandsieae	Core Tillandsieae	Wallisia	Wallisia cyanea Barfuss & W. Till	NA	NA	ON398161	Vera-Paz et al. 2022
Core Tillandsioideae	Tillandsieae	Core Tillandsieae	Wallisia	Wallisia lindeniana (Regel) É.Morren	Botanical Garden of the University of Vienna	Barfuss, B1413	T1781 (MK11)	This study
Core Tillandsioideae	Vrieseeae	Cipuropsidinae	Werauhia	Werauhia gladioliflora (H. Wendl.) J.R. Grant	MEXU	Granados-Aguilar, 16	T500	This study
Core Tillandsioideae	Vrieseeae	Cipuropsidinae	Werauhia	Werauhia vanhyningii (L.B. Sm.) J.R. Grant	NA	NA	ON398162	Vera-Paz et al. 2022
Core Tillandsioideae	Vrieseeae	Cipuropsidinae	Werauhia	Werauhia werckleana (Mez) J.R. Grant	MEXU	Granados Mendoza, 878	T972	This study
Core Tillandsioideae	Vrieseeae	Cipuropsidinae	Zizkaea	Zizkaea tuerckheimii (Mez) W. Till & Barfuss	NA	NA	ON398163	Vera-Paz et al. 2022
NA	NA	NA	Brocchinia	Brocchinia micrantha (Baker) Mez	Utrecht University Botanic Gardens	2007GR01158	T1537	This study
NA	NA	NA	Typha	Typha latifolia L.	NA	NA	NC_013823	Jansen et al. 2007
