# Supplementary material for: Plastome phylogenomics reveals an early Pliocene North- and Central America colonization by long-distance dispersal from South America of a highly diverse bromeliad lineage
Source: Front Plant Sci. 2023 Jun 23;14:1205511. doi: 10.3389/fpls.2023.1205511 (PMC10326849; doi:10.3389/fpls.2023.1205511)
Supplement: Supplementary material 4 — Recovered stem and crown ages for main lineages discussed in the text along with their minimum and maximum 95% HPD intervals. [file Table_2.xlsx]

## Sheet: A
Code	Source	Link
HEID	Botanical Garden Heidelberg	https://botgart.cos.uni-heidelberg.de/
HUH	Harvard University	https://kiki.huh.harvard.edu/databases/specimen_search.php?start=0&family=Bromeliaceae&gen=Tillandsia&sp=&infra=&author=&year=&typestatus=&cltr=&collectornumber=&country=&yearcollected=&state=&county=&loc=&substrate=&habitat=&host=&hasimage=on&provenance=&barcode=
HVAA	Austral-Americano	https://herbariovaa.org/collections/
JACQ	Virtual Herbaria JaCQ	https://herbarium.univie.ac.at/database/collections.htm
JSTOR	Global Plants	https://plants.jstor.org/
MEXU	Herbario Nacional de México	http://datosabiertos.unam.mx/biodiversidad/
NMNH	Smithsonian, National Museum of Natural History	https://collections.nmnh.si.edu/search/botany/
NYBG	New York Botanical Garden	http://sweetgum.nybg.org/science/vh/
GBIF	Global Biodiversity Information Facility	https://www.gbif.org/
NA	Encyclopaedia of Bromeliads	https://bromeliad.nl/encyclopedia/
POWO	Plants of the World Online	https://powo.science.kew.org/
González Rocha, 2014	González Rocha, E. (2014). Las bromeliaceae del Estado de Morelos, México (p. 9019s265v) [Maestría en Biología, Universidad Autónoma Metropolitana Unidad Iztapalapa]. https://doi.org/10.24275/uami.9019s265v	NA
Hernández-Cárdenas et al., 2018	Hernández-Cárdenas, R. A., Espejo-Serna, A., & López-Ferrari, A. R. (2018). Revisión taxonómica del género Viridantha (Tillandsia subgénero Viridantha sensu stricto). Revista Mexicana de Biodiversidad, 89(4). https://doi.org/10.22201/ib.20078706e.2018.4.2453	NA
Mó et al., 2021	Mó, E., García-Martínez, R., & Monzón-Sierra, J. (2021). Tillandsia atitlanensis (Bromeliaceae: Tillandsioideae), una nueva especie guatemalteca con flores blancas. LACANDONIA, 15(1), 23-30.	NA
Pinzón et al., 2019	Pinzón, J. P., Ramírez-Morillo, I. M., Carnevali, G., Till, W., Butcher, D., & Ortiz-Díaz, J. J. (2019). Taxonomic Treatment of the Tillandsia utriculata Complex (Bromeliaceae). Annals of the Missouri Botanical Garden, 104(2), 262-323. https://doi.org/10.3417/2019315	NA
Smith & Downs, 1977	Smith, L. B., & Downs, R. J. (1977). Tillandsioideae (Bromeliaceae). Flora Neotropica, 14(2), 663-1401+1403-1411+1413-1473+1475-1492.	NA
Zizka et al., 2020	Zizka, A., Azevedo, J., Leme, E., Neves, B., Costa, A. F., Caceres, D., & Zizka, G. (2020). Biogeography and conservation status of the pineapple family (Bromeliaceae). Diversity and Distributions, 26(2), Art. 2. https://doi.org/10.1111/ddi.13004	NA

## Sheet: B
Species	Codification
	A	B	C	D	E	F
Alcantarea nahoumii	1	0	0	0	0	0
Alcantarea odorata	1	0	0	0	0	0
Stigmatodon gastinianus	1	0	0	0	0	0
Stigmatodon plurifolius	1	0	0	0	0	0
Vriesea friburgensis	1	1	1	0	0	0
Vriesea saundersii	1	0	0	0	0	0
Vriesea sucrei	1	0	0	0	0	0
Vriesea vagans	1	0	0	0	0	0
Goudaea aff. chrysostachys	0	1	1	1	0	0
Lutheria bibeatricis	0	1	0	1	0	0
Mezobromelia capituligera	0	1	1	1	1	0
Zizkaea tuerckheimii	0	0	0	0	1	0
Goudaea ospinae	0	0	1	1	0	0
Lutheria splendens	0	1	0	1	0	0
Werauhia gladioliflora	0	1	1	1	0	1
Werauhia vanhyningii	0	0	0	0	0	1
Werauhia werckleana	0	0	0	1	0	1
Barfussia laxissima	0	1	0	0	0	0
Barfussia wagneriana	0	1	1	0	0	0
Lemeltonia narthecioides	0	1	1	1	0	0
Racinaea pugiformis	0	1	1	1	0	0
Racinaea ropalocarpa	0	1	1	1	0	0
Racinaea rothschuhiana	0	0	0	1	0	1
Wallisia cyanea	0	1	1	1	0	0
Wallisia lindeniana	0	0	1	1	0	0
Tillandsia cereicola	0	0	1	0	0	0
Tillandsia espinosae	0	0	1	1	0	0
Pseudalcantarea macropetala	0	0	0	0	0	1
Pseudalcantarea viridiflora	0	0	0	1	0	1
Tillandsia disticha	1	1	1	0	0	0
Tillandsia achyrostachys	0	0	0	0	0	1
Tillandsia prodigiosa	0	0	0	0	0	1
Tillandsia bourgaei	0	0	0	0	0	1
Tillandsia roseospicata	0	0	0	0	0	1
Tillandsia cossoni	0	0	0	0	0	1
Tillandsia carlos-hankii	0	0	0	0	0	1
Tillandsia supermexicana	0	0	0	0	0	1
Tillandsia hintoniana	0	0	0	0	0	1
Tillandsia andrieuxii	0	0	0	0	0	1
Tillandsia arroyoensis	0	0	0	0	0	1
Tillandsia erubescens	0	0	0	0	0	1
Tillandsia macdougallii	0	0	0	0	0	1
Tillandsia tecolometl	0	0	0	0	0	1
Tillandsia pseudooaxacana	0	0	0	0	0	1
Tillandsia quaquaflorifera	0	0	0	0	0	1
Tillandsia oaxacana	0	0	0	0	0	1
Tillandsia alfredo-lauii	0	0	0	0	0	1
Tillandsia macrochlamys	0	0	0	0	0	1
Tillandsia sierrajuarezensis	0	0	0	0	0	1
Tillandsia wuelfinghoffii	0	0	0	0	0	1
Tillandsia violacea	0	0	0	0	0	1
Tillandsia calothyrsus	0	0	0	0	0	1
Tillandsia joel-mandimboensis	0	0	0	0	0	1
Tillandsia ulrici	0	0	0	0	0	1
Tillandsia dugesii	0	0	0	0	0	1
Tillandsia langlasseana	0	0	0	0	0	1
Tillandsia punctulata	0	0	0	1	0	1
Tillandsia gymnobotrya	0	0	0	0	0	1
Tillandsia kirchhoffiana	0	0	0	0	0	1
Tillandsia parryi	0	0	0	0	0	1
Tillandsia suesilliae	0	0	0	0	0	1
Tillandsia albida	0	0	0	0	0	1
Tillandsia pringlei	0	0	0	0	0	1
Tillandsia utriculata	0	0	0	1	1	1
Tillandsia dasyliriifolia	0	0	0	0	0	1
Tillandsia may-patii	0	0	0	0	0	1
Tillandsia limbata	0	0	0	0	0	1
Tillandsia makoyana	0	0	0	0	0	1
Tillandsia nicolasensis	0	0	0	0	0	1
Tillandsia tehuacana	0	0	0	0	0	1
Tillandsia filifolia	0	0	0	1	0	1
Tillandsia fuchsii	0	0	0	0	0	1
Tillandsia stoltenii	0	0	0	0	0	1
Tillandsia alvareziae	0	0	0	0	0	1
Tillandsia harrisii	0	0	0	0	0	1
Tillandsia riohondoensis	0	0	0	0	0	1
Tillandsia ehlersiana	0	0	0	0	0	1
Tillandsia hondurensis	0	0	0	0	0	1
Tillandsia variabilis	0	1	1	1	1	1
Tillandsia bartramii	0	0	0	0	1	1
Tillandsia botterii	0	0	0	0	0	1
Tillandsia tricolor	0	0	0	1	0	1
Tillandsia fasciculata	0	1	1	1	1	1
Tillandsia hubertiana	0	0	0	0	0	1
Tillandsia magnusiana	0	0	0	0	0	1
Tillandsia inopinata	0	0	0	0	0	1
Tillandsia chaetophylla	0	0	0	0	0	1
Tillandsia chapalillaensis	0	0	0	0	0	1
Tillandsia hammeri	0	0	0	0	0	1
Tillandsia setacea	0	0	0	0	1	1
Tillandsia subteres	0	0	0	0	0	1
Tillandsia grossispicata	0	0	0	0	0	1
Tillandsia jaliscomonticola	0	0	0	0	0	1
Tillandsia brachycaulos	0	0	0	1	0	1
Tillandsia jaguactalensis	0	0	0	0	0	1
Tillandsia maya	0	0	0	0	0	1
Tillandsia streptophylla	0	0	0	0	1	1
Tillandsia eistetteri	0	0	0	0	0	1
Tillandsia schiedeana	0	0	0	1	1	1
Tillandsia paucifolia	0	0	0	0	0	1
Tillandsia caput-medusae	0	0	0	0	0	1
Tillandsia concolor	0	0	0	0	0	1
Tillandsia seleriana	0	0	0	0	0	1
Tillandsia copalaensis	0	0	0	0	0	1
Tillandsia ionantha	0	0	0	1	0	1
Tillandsia nidus	0	0	0	0	0	1
Tillandsia welzii	0	0	0	0	0	1
Tillandsia roland-gosselinii	0	0	0	0	0	1
Tillandsia rothii	0	0	0	0	0	1
Tillandsia klausii	0	0	0	0	0	1
Tillandsia balbisiana	0	1	1	1	1	1
Tillandsia pseudobaileyi	0	0	0	1	0	1
Tillandsia intermedia	0	0	0	0	0	1
Tillandsia copanensis	0	0	0	0	0	1
Tillandsia remota	0	0	0	0	0	1
Tillandsia capitata	0	0	0	0	1	1
Tillandsia bochilensis	0	0	0	0	0	1
Tillandsia lautneri	0	0	0	0	0	1
Tillandsia leiboldiana	0	0	0	1	0	1
Tillandsia circinnatoides	0	0	0	0	0	1
Tillandsia elongata var. subimbricata	0	1	1	1	0	1
Tillandsia heliconioides	1	1	1	1	0	1
Tillandsia malzinei	0	1	0	0	0	1
Tillandsia flexuosa var. vivipara	0	1	1	1	1	1
Tillandsia funckiana	0	0	1	1	0	0
Tillandsia hildae	0	1	1	0	0	0
Tillandsia extensa	0	1	1	0	0	0
Tillandsia marnierlapostollei	0	0	1	1	0	0
Tillandsia propagulifera	0	0	1	0	0	0
Tillandsia spiraliflora	0	1	1	0	0	0
Tillandsia aeranthos	1	0	0	0	0	0
Tillandsia neglecta	1	0	0	0	0	0
Tillandsia stricta	1	0	0	0	0	0
Tillandsia ixioides	1	0	1	1	0	0
Tillandsia recurvifolia	1	0	0	0	0	0
Tillandsia arequitae	1	0	0	0	0	0
Tillandsia lotteae	0	0	1	0	0	0
Tillandsia xiphioides	1	0	1	0	0	0
Tillandsia zecheri	0	0	1	0	0	0
Tillandsia werdermannii	0	0	1	0	0	0
Tillandsia bermejoensis	0	0	1	0	0	0
Tillandsia cardenasii	0	1	1	0	0	0
Tillandsia caulescens	0	1	1	0	0	0
Tillandsia duratii	1	0	1	0	0	0
Tillandsia streptocarpa	1	1	1	1	0	0
Tillandsia paleacea	0	1	1	0	0	0
Tillandsia caliginosa	1	0	1	0	0	0
Tillandsia rectangula	1	0	1	0	0	0
Tillandsia landbeckii	0	0	1	0	0	0
Tillandsia esseriana	1	0	0	0	0	0
Tillandsia albertiana	0	1	1	0	0	0
Tillandsia edithae	0	1	1	0	0	0
Tillandsia gardneri	1	0	0	0	0	0
Tillandsia geminiflora	1	0	0	0	0	0
Tillandsia cauligera	0	1	1	0	0	0
Tillandsia incarnata	0	1	1	1	0	0
Tillandsia krahnii	0	1	1	0	0	0
Tillandsia latifolia var. divaricata	0	1	1	1	0	0
Tillandsia denudata	0	1	1	1	0	1
Tillandsia machupicchuensis	0	1	1	0	0	0
Tillandsia huarazensis	0	0	1	0	0	0
Tillandsia roezlii	0	0	1	0	0	0
Tillandsia reversa	0	1	1	1	0	0
Tillandsia ovatispicata	0	0	0	1	0	0
Tillandsia somnians	0	0	1	0	0	0
Tillandsia floribunda	0	0	1	1	0	0
Tillandsia pseudo-floribunda	0	0	1	0	0	0
Tillandsia lymanii	0	0	1	0	0	0
Tillandsia rauhii	0	0	1	0	0	0
Tillandsia complanata	0	1	1	1	1	1
Tillandsia deppeana	0	0	0	0	0	1
Tillandsia heterophylla	0	0	0	0	0	1
Tillandsia imperialis	0	0	0	0	0	1
Tillandsia multicaulis	0	0	0	1	0	1
Tillandsia lucida	0	0	0	0	0	1
Tillandsia lajensis	0	0	0	1	0	0
Tillandsia rubroviolacea	0	0	1	0	0	0
Tillandsia australis	1	1	1	0	0	0
Tillandsia cees-goudae	0	0	1	0	0	0
Tillandsia pseudomicans	0	1	1	0	0	0
Tillandsia micans	0	1	1	0	0	0
Tillandsia rubella	0	1	1	1	0	0
Tillandsia sphaerocephala	1	1	1	0	0	0
Tillandsia cacticola	0	0	0	0	1	0
Tillandsia ignesiae	0	0	0	0	0	1
Tillandsia tortilis	0	0	0	0	0	1
Tillandsia plumosa	0	0	0	0	0	1
Tillandsia tectorum	0	1	1	1	0	0
Guzmania mitis	0	1	1	1	0	0
Guzmania osyana	0	0	1	1	0	0
Catopsis nutans	0	1	1	1	1	1
Catopsis paniculata	0	0	0	1	0	1
Brocchinia micrantha	0	1	0	0	0	0
Typha latifolia	0	0	0	1	1	1

## Sheet: C
Species	Codification
	Y	E	G	H	I	J
Tillandsia botterii	0	0	0	1	1	0
Tillandsia tricolor	1	0	1	1	1	0
Tillandsia hubertiana	0	0	1	1	0	0
Tillandsia magnusiana	0	0	1	1	1	0
Tillandsia inopinata	0	0	0	1	1	1
Tillandsia chaetophylla	0	0	1	1	1	1
Tillandsia chapalillaensis	0	0	1	1	1	1
Tillandsia hammeri	0	0	1	1	1	0
Tillandsia setacea	0	1	1	1	1	1
Tillandsia subteres	0	0	1	0	0	0
Tillandsia bartramii	0	1	1	1	1	1
Tillandsia grossispicata	0	0	1	1	0	1
Tillandsia jaliscomonticola	0	0	1	1	0	0
Tillandsia jaguactalensis	0	0	0	0	1	0
Tillandsia maya	0	0	0	0	1	0
Tillandsia brachycaulos	1	0	1	1	1	1
Tillandsia streptophylla	0	1	1	1	1	0
Tillandsia eistetteri	0	0	1	1	0	1
Tillandsia schiedeana	1	1	1	1	1	0
Tillandsia paucifolia	0	0	1	1	1	0
Tillandsia caput-medusae	0	0	1	1	1	1
Tillandsia concolor	0	0	1	1	1	1
Tillandsia seleriana	0	0	1	1	1	0
Tillandsia harrisii	0	0	1	1	0	0
Tillandsia riohondoensis	0	0	1	1	1	0
Tillandsia alvareziae	0	0	0	1	1	0
Tillandsia ehlersiana	0	0	0	1	1	0
Tillandsia hondurensis	0	0	1	1	0	0
Tillandsia variabilis	1	1	1	1	1	0
Tillandsia ionantha	1	0	1	1	1	1
Tillandsia nidus	0	0	0	1	0	0
Tillandsia copalaensis	0	0	1	1	0	0
Tillandsia welzii	0	0	0	1	0	0
Tillandsia roland-gosselinii	0	0	1	1	0	0
Tillandsia rothii	0	0	1	0	0	0
Tillandsia klausii	0	0	0	1	1	0
Tillandsia pseudobaileyi	1	0	1	1	1	1
Tillandsia intermedia	0	0	1	1	0	0
Tillandsia copanensis	0	0	1	1	1	0
Tillandsia remota	0	0	1	1	1	0
Tillandsia capitata	0	1	1	1	1	1
Tillandsia bochilensis	0	0	0	1	1	0
Tillandsia lautneri	0	0	1	1	1	0
Tillandsia leiboldiana	1	0	1	1	1	0
Tillandsia dasyliriifolia	0	0	1	1	1	1
Tillandsia may-patii	0	0	0	0	1	0
Tillandsia limbata	0	0	1	1	1	0
Tillandsia makoyana	0	0	1	1	1	1
Tillandsia nicolasensis	0	0	1	1	0	0
Tillandsia tehuacana	0	0	1	1	0	0
Tillandsia fuchsii	0	0	1	1	1	0
Tillandsia stoltenii	0	0	1	1	0	0
Tillandsia filifolia	1	0	1	1	1	0
Tillandsia albida	0	0	0	1	0	1
Tillandsia pringlei	0	0	0	1	0	0
Tillandsia circinnatoides	0	0	1	1	0	0
Tillandsia bourgaei	0	0	1	1	1	1
Tillandsia roseospicata	0	0	1	1	0	0
Tillandsia cossoni	0	0	1	1	0	1
Tillandsia carlos-hankii	0	0	1	1	0	0
Tillandsia supermexicana	0	0	1	1	0	0
Tillandsia achyrostachys	0	0	1	1	1	1
Tillandsia prodigiosa	0	0	1	1	1	1
Tillandsia hintoniana	0	0	1	1	0	0
Tillandsia macdougallii	0	0	1	1	1	1
Tillandsia tecolometl	0	0	1	1	0	1
Tillandsia pseudooaxacana	0	0	1	1	0	0
Tillandsia quaquaflorifera	0	0	1	1	0	0
Tillandsia arroyoensis	0	0	1	1	1	1
Tillandsia erubescens	0	0	1	1	1	1
Tillandsia andrieuxii	0	0	1	1	1	1
Tillandsia oaxacana	0	0	1	1	0	0
Tillandsia alfredo-lauii	0	0	0	1	0	0
Tillandsia macrochlamys	0	0	0	1	1	0
Tillandsia sierrajuarezensis	0	0	0	1	0	0
Tillandsia wuelfinghoffii	0	0	1	1	1	0
Tillandsia violacea	0	0	1	1	1	1
Tillandsia joel-mandimboensis	0	0	1	1	0	0
Tillandsia ulrici	0	0	1	1	0	0
Tillandsia calothyrsus	0	0	1	1	1	1
Tillandsia dugesii	0	0	1	1	1	1
Tillandsia langlasseana	0	0	1	1	0	1
Tillandsia punctulata	1	0	1	1	1	0
Tillandsia parryi	0	0	1	1	1	1
Tillandsia suesilliae	0	0	0	1	0	1
Tillandsia kirchhoffiana	0	0	0	1	1	0
Tillandsia gymnobotrya	0	0	1	1	1	0
Tillandsia heliconioides	1	0	1	1	1	0
Tillandsia malzinei	1	0	0	1	1	0
Tillandsia elongata var. subimbricata	1	0	1	1	1	0
Tillandsia flexuosa var. vivipara	1	1	0	0	1	1
Tillandsia funckiana	1	0	0	0	0	0
Tillandsia hildae	1	0	0	0	0	0
Tillandsia propagulifera	1	0	0	0	0	0
Tillandsia spiraliflora	1	0	0	0	0	0
Tillandsia marnierlapostollei	1	0	0	0	0	0
Tillandsia extensa	1	0	0	0	0	0

## Sheet: D
node/Area	A	B	C	D	E	F	AB	AC	AD	AE	AF	BC	BD	BE	BF	CD	CE	CF	DE	DF	EF	ABC	ABD	ABE	ABF	ACD	ACE	ACF	ADE	ADF	AEF	BCD	BCE	BCF	BDE	BDF	BEF	CDE	CDF	CEF	DEF	ABCD	ABCE	ABCF	ABDE	ABDF	ABEF	ACDE	ACDF
1	0	0	0	0	0	1	0	0	0	0	0	0	0	0	0	0	0	0	0	0	0	0	0	0	0	0	0	0	0	0	0	0	0	0	0	0	0	0	0	0	0	0	0	0	0	0	0	0	0
2	0	0	0	0	0	0	0	0	0	0	0	0	0	0	0	0	0	0	0	1	0	0	0	0	0	0	0	0	0	0	0	0	0	0	0	0	0	0	0	0	0	0	0	0	0	0	0	0	0
3	0	0	0	0	0	0	0	0	0	0	0	0	0	0	0	0	0	0	0	0	0	0	0	0	0	0	0	0	0	0	0	0	0	0	0	0	0	0	0	0	0	0	0	0	0	0	0	0	0
4	0	0	0	0	0	1	0	0	0	0	0	0	0	0	0	0	0	0	0	0	0	0	0	0	0	0	0	0	0	0	0	0	0	0	0	0	0	0	0	0	0	0	0	0	0	0	0	0	0
5	0	0	0	0	0	1	0	0	0	0	0	0	0	0	0	0	0	0	0	0	0	0	0	0	0	0	0	0	0	0	0	0	0	0	0	0	0	0	0	0	0	0	0	0	0	0	0	0	0
6	0	0	0	0	0	1	0	0	0	0	0	0	0	0	0	0	0	0	0	0	0	0	0	0	0	0	0	0	0	0	0	0	0	0	0	0	0	0	0	0	0	0	0	0	0	0	0	0	0
7	0	0	0	0	0	1	0	0	0	0	0	0	0	0	0	0	0	0	0	0	0	0	0	0	0	0	0	0	0	0	0	0	0	0	0	0	0	0	0	0	0	0	0	0	0	0	0	0	0
8	0	0	0	0	0	1	0	0	0	0	0	0	0	0	0	0	0	0	0	0	0	0	0	0	0	0	0	0	0	0	0	0	0	0	0	0	0	0	0	0	0	0	0	0	0	0	0	0	0
9	0	0	0	0	0	1	0	0	0	0	0	0	0	0	0	0	0	0	0	0	0	0	0	0	0	0	0	0	0	0	0	0	0	0	0	0	0	0	0	0	0	0	0	0	0	0	0	0	0
10	0	0	0	0	0	0	0	0	0	0	0	0	0	0	0	0	0	0	0	0	1	0	0	0	0	0	0	0	0	0	0	0	0	0	0	0	0	0	0	0	0	0	0	0	0	0	0	0	0
11	0	0	0	0	0	1	0	0	0	0	0	0	0	0	0	0	0	0	0	0	0	0	0	0	0	0	0	0	0	0	0	0	0	0	0	0	0	0	0	0	0	0	0	0	0	0	0	0	0
12	0	0	0	0	0	0	0	0	0	0	0	0	0	0	0	0	0	0	0	0	1	0	0	0	0	0	0	0	0	0	0	0	0	0	0	0	0	0	0	0	0	0	0	0	0	0	0	0	0
13	0	0	0	0	0	1	0	0	0	0	0	0	0	0	0	0	0	0	0	0	0	0	0	0	0	0	0	0	0	0	0	0	0	0	0	0	0	0	0	0	0	0	0	0	0	0	0	0	0
14	0	0	0	0	0	1	0	0	0	0	0	0	0	0	0	0	0	0	0	0	0	0	0	0	0	0	0	0	0	0	0	0	0	0	0	0	0	0	0	0	0	0	0	0	0	0	0	0	0
15	0	0	0	0	0	1	0	0	0	0	0	0	0	0	0	0	0	0	0	0	0	0	0	0	0	0	0	0	0	0	0	0	0	0	0	0	0	0	0	0	0	0	0	0	0	0	0	0	0
16	0	0	0	0	0	1	0	0	0	0	0	0	0	0	0	0	0	0	0	0	0	0	0	0	0	0	0	0	0	0	0	0	0	0	0	0	0	0	0	0	0	0	0	0	0	0	0	0	0
17	0	0	0	0	0	0	0	0	0	0	0	0	0	0	0	0	0	0	0	1	0	0	0	0	0	0	0	0	0	0	0	0	0	0	0	0	0	0	0	0	0	0	0	0	0	0	0	0	0
18	0	0	0	0	0	0	0	0	0	0	0	0	0	0	0	0	0	0	0	0	1	0	0	0	0	0	0	0	0	0	0	0	0	0	0	0	0	0	0	0	0	0	0	0	0	0	0	0	0
19	0	0	0	0	0	1	0	0	0	0	0	0	0	0	0	0	0	0	0	0	0	0	0	0	0	0	0	0	0	0	0	0	0	0	0	0	0	0	0	0	0	0	0	0	0	0	0	0	0
20	0	0	0	0	0	0	0	0	0	0	0	0	0	0	0	0	0	0	0	0	0	0	0	0	0	0	0	0	0	0	0	0	0	0	0	0	0	0	0	0	1	0	0	0	0	0	0	0	0
21	0	0	0	0	0	1	0	0	0	0	0	0	0	0	0	0	0	0	0	0	0	0	0	0	0	0	0	0	0	0	0	0	0	0	0	0	0	0	0	0	0	0	0	0	0	0	0	0	0
22	0	0	0	0	0	1	0	0	0	0	0	0	0	0	0	0	0	0	0	0	0	0	0	0	0	0	0	0	0	0	0	0	0	0	0	0	0	0	0	0	0	0	0	0	0	0	0	0	0
23	0	0	0	0	0	1	0	0	0	0	0	0	0	0	0	0	0	0	0	0	0	0	0	0	0	0	0	0	0	0	0	0	0	0	0	0	0	0	0	0	0	0	0	0	0	0	0	0	0
24	0	0	0	0	0	1	0	0	0	0	0	0	0	0	0	0	0	0	0	0	0	0	0	0	0	0	0	0	0	0	0	0	0	0	0	0	0	0	0	0	0	0	0	0	0	0	0	0	0
25	0	0	0	0	0	1	0	0	0	0	0	0	0	0	0	0	0	0	0	0	0	0	0	0	0	0	0	0	0	0	0	0	0	0	0	0	0	0	0	0	0	0	0	0	0	0	0	0	0
26	0	0	0	0	0	1	0	0	0	0	0	0	0	0	0	0	0	0	0	0	0	0	0	0	0	0	0	0	0	0	0	0	0	0	0	0	0	0	0	0	0	0	0	0	0	0	0	0	0
27	0	0	0	0	0	1	0	0	0	0	0	0	0	0	0	0	0	0	0	0	0	0	0	0	0	0	0	0	0	0	0	0	0	0	0	0	0	0	0	0	0	0	0	0	0	0	0	0	0
28	0	0	0	0	0	1	0	0	0	0	0	0	0	0	0	0	0	0	0	0	0	0	0	0	0	0	0	0	0	0	0	0	0	0	0	0	0	0	0	0	0	0	0	0	0	0	0	0	0
29	0	0	0	0	0	0	0	0	0	0	0	0	0	0	0	0	0	0	0	0	1	0	0	0	0	0	0	0	0	0	0	0	0	0	0	0	0	0	0	0	0	0	0	0	0	0	0	0	0
30	0	0	0	0	0	1	0	0	0	0	0	0	0	0	0	0	0	0	0	0	0	0	0	0	0	0	0	0	0	0	0	0	0	0	0	0	0	0	0	0	0	0	0	0	0	0	0	0	0
31	0	0	0	0	0	0	0	0	0	0	0	0	0	0	0	0	0	0	0	0	0	0	0	0	0	0	0	0	0	0	0	0	0	0	0	0	0	0	0	0	0	0	0	0	0	0	0	0	0
32	0	0	0	0	0	0	0	0	0	0	0	0	0	0	0	0	0	0	0	1	0	0	0	0	0	0	0	0	0	0	0	0	0	0	0	0	0	0	0	0	0	0	0	0	0	0	0	0	0
33	0	0	0	0	0	1	0	0	0	0	0	0	0	0	0	0	0	0	0	0	0	0	0	0	0	0	0	0	0	0	0	0	0	0	0	0	0	0	0	0	0	0	0	0	0	0	0	0	0
34	0	0	0	0	0	1	0	0	0	0	0	0	0	0	0	0	0	0	0	0	0	0	0	0	0	0	0	0	0	0	0	0	0	0	0	0	0	0	0	0	0	0	0	0	0	0	0	0	0
35	0	0	0	0	0	1	0	0	0	0	0	0	0	0	0	0	0	0	0	0	0	0	0	0	0	0	0	0	0	0	0	0	0	0	0	0	0	0	0	0	0	0	0	0	0	0	0	0	0
36	0	0	0	0	0	1	0	0	0	0	0	0	0	0	0	0	0	0	0	0	0	0	0	0	0	0	0	0	0	0	0	0	0	0	0	0	0	0	0	0	0	0	0	0	0	0	0	0	0
37	0	0	0	0	0	1	0	0	0	0	0	0	0	0	0	0	0	0	0	0	0	0	0	0	0	0	0	0	0	0	0	0	0	0	0	0	0	0	0	0	0	0	0	0	0	0	0	0	0
38	0	0	0	0	0	1	0	0	0	0	0	0	0	0	0	0	0	0	0	0	0	0	0	0	0	0	0	0	0	0	0	0	0	0	0	0	0	0	0	0	0	0	0	0	0	0	0	0	0
39	0	0	0	0	0	0	0	0	0	0	0	0	0	0	0	0	0	0	0	1	0	0	0	0	0	0	0	0	0	0	0	0	0	0	0	0	0	0	0	0	0	0	0	0	0	0	0	0	0
40	0	0	0	0	0	0	0	0	0	0	0	0	0	0	0	0	0	0	0	0	0	0	0	0	0	0	0	0	0	0	0	0	0	0	0	0	0	0	0	0	0	0	0	0	0	0	0	0	0
41	0	0	0	0	0	1	0	0	0	0	0	0	0	0	0	0	0	0	0	0	0	0	0	0	0	0	0	0	0	0	0	0	0	0	0	0	0	0	0	0	0	0	0	0	0	0	0	0	0
42	0	0	0	0	0	1	0	0	0	0	0	0	0	0	0	0	0	0	0	0	0	0	0	0	0	0	0	0	0	0	0	0	0	0	0	0	0	0	0	0	0	0	0	0	0	0	0	0	0
43	0	0	0	0	0	1	0	0	0	0	0	0	0	0	0	0	0	0	0	0	0	0	0	0	0	0	0	0	0	0	0	0	0	0	0	0	0	0	0	0	0	0	0	0	0	0	0	0	0
44	0	0	0	0	0	1	0	0	0	0	0	0	0	0	0	0	0	0	0	0	0	0	0	0	0	0	0	0	0	0	0	0	0	0	0	0	0	0	0	0	0	0	0	0	0	0	0	0	0
45	0	0	0	0	0	1	0	0	0	0	0	0	0	0	0	0	0	0	0	0	0	0	0	0	0	0	0	0	0	0	0	0	0	0	0	0	0	0	0	0	0	0	0	0	0	0	0	0	0
46	0	0	0	0	0	0	0	0	0	0	0	0	0	0	0	0	0	0	0	1	0	0	0	0	0	0	0	0	0	0	0	0	0	0	0	0	0	0	0	0	0	0	0	0	0	0	0	0	0
47	0	0	0	0	0	1	0	0	0	0	0	0	0	0	0	0	0	0	0	0	0	0	0	0	0	0	0	0	0	0	0	0	0	0	0	0	0	0	0	0	0	0	0	0	0	0	0	0	0
48	0	0	0	0	0	1	0	0	0	0	0	0	0	0	0	0	0	0	0	0	0	0	0	0	0	0	0	0	0	0	0	0	0	0	0	0	0	0	0	0	0	0	0	0	0	0	0	0	0
49	0	0	0	0	0	1	0	0	0	0	0	0	0	0	0	0	0	0	0	0	0	0	0	0	0	0	0	0	0	0	0	0	0	0	0	0	0	0	0	0	0	0	0	0	0	0	0	0	0
50	0	0	0	0	0	1	0	0	0	0	0	0	0	0	0	0	0	0	0	0	0	0	0	0	0	0	0	0	0	0	0	0	0	0	0	0	0	0	0	0	0	0	0	0	0	0	0	0	0
51	0	0	0	0	0	1	0	0	0	0	0	0	0	0	0	0	0	0	0	0	0	0	0	0	0	0	0	0	0	0	0	0	0	0	0	0	0	0	0	0	0	0	0	0	0	0	0	0	0
52	0	0	0	0	0	1	0	0	0	0	0	0	0	0	0	0	0	0	0	0	0	0	0	0	0	0	0	0	0	0	0	0	0	0	0	0	0	0	0	0	0	0	0	0	0	0	0	0	0
53	0	0	0	0	0	1	0	0	0	0	0	0	0	0	0	0	0	0	0	0	0	0	0	0	0	0	0	0	0	0	0	0	0	0	0	0	0	0	0	0	0	0	0	0	0	0	0	0	0
54	0	0	0	0	0	1	0	0	0	0	0	0	0	0	0	0	0	0	0	0	0	0	0	0	0	0	0	0	0	0	0	0	0	0	0	0	0	0	0	0	0	0	0	0	0	0	0	0	0
55	0	0	0	0	0	0	0	0	0	0	0	0	0	0	0	0	0	0	0	1	0	0	0	0	0	0	0	0	0	0	0	0	0	0	0	0	0	0	0	0	0	0	0	0	0	0	0	0	0
56	0	0	0	0	0	1	0	0	0	0	0	0	0	0	0	0	0	0	0	0	0	0	0	0	0	0	0	0	0	0	0	0	0	0	0	0	0	0	0	0	0	0	0	0	0	0	0	0	0
57	0	0	0	0	0	1	0	0	0	0	0	0	0	0	0	0	0	0	0	0	0	0	0	0	0	0	0	0	0	0	0	0	0	0	0	0	0	0	0	0	0	0	0	0	0	0	0	0	0
58	0	0	0	0	0	0	0	0	0	0	0	0	0	0	0	0	0	0	0	0	0	0	0	0	0	0	0	0	0	0	0	0	0	0	0	0	0	0	0	0	1	0	0	0	0	0	0	0	0
59	0	0	0	0	0	1	0	0	0	0	0	0	0	0	0	0	0	0	0	0	0	0	0	0	0	0	0	0	0	0	0	0	0	0	0	0	0	0	0	0	0	0	0	0	0	0	0	0	0
60	0	0	0	0	0	1	0	0	0	0	0	0	0	0	0	0	0	0	0	0	0	0	0	0	0	0	0	0	0	0	0	0	0	0	0	0	0	0	0	0	0	0	0	0	0	0	0	0	0
61	0	0	0	0	0	1	0	0	0	0	0	0	0	0	0	0	0	0	0	0	0	0	0	0	0	0	0	0	0	0	0	0	0	0	0	0	0	0	0	0	0	0	0	0	0	0	0	0	0
62	0	0	0	0	0	1	0	0	0	0	0	0	0	0	0	0	0	0	0	0	0	0	0	0	0	0	0	0	0	0	0	0	0	0	0	0	0	0	0	0	0	0	0	0	0	0	0	0	0
63	0	0	0	0	0	1	0	0	0	0	0	0	0	0	0	0	0	0	0	0	0	0	0	0	0	0	0	0	0	0	0	0	0	0	0	0	0	0	0	0	0	0	0	0	0	0	0	0	0
64	0	0	0	0	0	1	0	0	0	0	0	0	0	0	0	0	0	0	0	0	0	0	0	0	0	0	0	0	0	0	0	0	0	0	0	0	0	0	0	0	0	0	0	0	0	0	0	0	0
65	0	0	0	0	0	1	0	0	0	0	0	0	0	0	0	0	0	0	0	0	0	0	0	0	0	0	0	0	0	0	0	0	0	0	0	0	0	0	0	0	0	0	0	0	0	0	0	0	0
66	0	0	0	0	0	1	0	0	0	0	0	0	0	0	0	0	0	0	0	0	0	0	0	0	0	0	0	0	0	0	0	0	0	0	0	0	0	0	0	0	0	0	0	0	0	0	0	0	0
67	0	0	0	0	0	1	0	0	0	0	0	0	0	0	0	0	0	0	0	0	0	0	0	0	0	0	0	0	0	0	0	0	0	0	0	0	0	0	0	0	0	0	0	0	0	0	0	0	0
68	0	0	0	0	0	1	0	0	0	0	0	0	0	0	0	0	0	0	0	0	0	0	0	0	0	0	0	0	0	0	0	0	0	0	0	0	0	0	0	0	0	0	0	0	0	0	0	0	0
69	0	0	0	0	0	1	0	0	0	0	0	0	0	0	0	0	0	0	0	0	0	0	0	0	0	0	0	0	0	0	0	0	0	0	0	0	0	0	0	0	0	0	0	0	0	0	0	0	0
70	0	0	0	0	0	1	0	0	0	0	0	0	0	0	0	0	0	0	0	0	0	0	0	0	0	0	0	0	0	0	0	0	0	0	0	0	0	0	0	0	0	0	0	0	0	0	0	0	0
71	0	0	0	0	0	1	0	0	0	0	0	0	0	0	0	0	0	0	0	0	0	0	0	0	0	0	0	0	0	0	0	0	0	0	0	0	0	0	0	0	0	0	0	0	0	0	0	0	0
72	0	0	0	0	0	1	0	0	0	0	0	0	0	0	0	0	0	0	0	0	0	0	0	0	0	0	0	0	0	0	0	0	0	0	0	0	0	0	0	0	0	0	0	0	0	0	0	0	0
73	0	0	0	0	0	1	0	0	0	0	0	0	0	0	0	0	0	0	0	0	0	0	0	0	0	0	0	0	0	0	0	0	0	0	0	0	0	0	0	0	0	0	0	0	0	0	0	0	0
74	0	0	0	0	0	1	0	0	0	0	0	0	0	0	0	0	0	0	0	0	0	0	0	0	0	0	0	0	0	0	0	0	0	0	0	0	0	0	0	0	0	0	0	0	0	0	0	0	0
75	0	0	0	0	0	1	0	0	0	0	0	0	0	0	0	0	0	0	0	0	0	0	0	0	0	0	0	0	0	0	0	0	0	0	0	0	0	0	0	0	0	0	0	0	0	0	0	0	0
76	0	0	0	0	0	1	0	0	0	0	0	0	0	0	0	0	0	0	0	0	0	0	0	0	0	0	0	0	0	0	0	0	0	0	0	0	0	0	0	0	0	0	0	0	0	0	0	0	0
77	0	0	0	0	0	1	0	0	0	0	0	0	0	0	0	0	0	0	0	0	0	0	0	0	0	0	0	0	0	0	0	0	0	0	0	0	0	0	0	0	0	0	0	0	0	0	0	0	0
78	0	0	0	0	0	1	0	0	0	0	0	0	0	0	0	0	0	0	0	0	0	0	0	0	0	0	0	0	0	0	0	0	0	0	0	0	0	0	0	0	0	0	0	0	0	0	0	0	0
79	0	0	0	0	0	1	0	0	0	0	0	0	0	0	0	0	0	0	0	0	0	0	0	0	0	0	0	0	0	0	0	0	0	0	0	0	0	0	0	0	0	0	0	0	0	0	0	0	0
80	0	0	0	0	0	1	0	0	0	0	0	0	0	0	0	0	0	0	0	0	0	0	0	0	0	0	0	0	0	0	0	0	0	0	0	0	0	0	0	0	0	0	0	0	0	0	0	0	0
81	0	0	0	0	0	1	0	0	0	0	0	0	0	0	0	0	0	0	0	0	0	0	0	0	0	0	0	0	0	0	0	0	0	0	0	0	0	0	0	0	0	0	0	0	0	0	0	0	0
82	0	0	0	0	0	1	0	0	0	0	0	0	0	0	0	0	0	0	0	0	0	0	0	0	0	0	0	0	0	0	0	0	0	0	0	0	0	0	0	0	0	0	0	0	0	0	0	0	0
83	0	0	0	0	0	1	0	0	0	0	0	0	0	0	0	0	0	0	0	0	0	0	0	0	0	0	0	0	0	0	0	0	0	0	0	0	0	0	0	0	0	0	0	0	0	0	0	0	0
84	0	0	0	0	0	1	0	0	0	0	0	0	0	0	0	0	0	0	0	0	0	0	0	0	0	0	0	0	0	0	0	0	0	0	0	0	0	0	0	0	0	0	0	0	0	0	0	0	0
85	0	0	0	0	0	1	0	0	0	0	0	0	0	0	0	0	0	0	0	0	0	0	0	0	0	0	0	0	0	0	0	0	0	0	0	0	0	0	0	0	0	0	0	0	0	0	0	0	0
86	0	0	0	0	0	0	0	0	0	0	0	0	0	0	0	0	0	0	0	1	0	0	0	0	0	0	0	0	0	0	0	0	0	0	0	0	0	0	0	0	0	0	0	0	0	0	0	0	0
87	0	0	0	0	0	1	0	0	0	0	0	0	0	0	0	0	0	0	0	0	0	0	0	0	0	0	0	0	0	0	0	0	0	0	0	0	0	0	0	0	0	0	0	0	0	0	0	0	0
88	0	0	0	0	0	1	0	0	0	0	0	0	0	0	0	0	0	0	0	0	0	0	0	0	0	0	0	0	0	0	0	0	0	0	0	0	0	0	0	0	0	0	0	0	0	0	0	0	0
89	0	0	0	0	0	1	0	0	0	0	0	0	0	0	0	0	0	0	0	0	0	0	0	0	0	0	0	0	0	0	0	0	0	0	0	0	0	0	0	0	0	0	0	0	0	0	0	0	0
90	0	0	0	0	0	1	0	0	0	0	0	0	0	0	0	0	0	0	0	0	0	0	0	0	0	0	0	0	0	0	0	0	0	0	0	0	0	0	0	0	0	0	0	0	0	0	0	0	0
91	0	0	0	0	0	0	0	0	0	0	0	0	0	0	0	0	0	0	0	0	0	0	0	0	0	0	0	0	0	0	0	0	0	0	0	0	0	0	0	0	0	0	0	0	0	0	0	0	0
92	0	0	0	0	0	0	0	0	0	0	0	0	0	0	1	0	0	0	0	0	0	0	0	0	0	0	0	0	0	0	0	0	0	0	0	0	0	0	0	0	0	0	0	0	0	0	0	0	0
93	0	0	0	0	0	0	0	0	0	0	0	0	0	0	0	0	0	0	0	0	0	0	0	0	0	0	0	0	0	0	0	0	0	0	0	0	0	0	0	0	0	0	0	0	0	0	0	0	0
94	0	0	0	0	0	0	0	0	0	0	0	0	0	0	0	0	0	0	0	0	0	0	0	0	0	0	0	0	0	0	0	0	0	0	0	0	0	0	0	0	0	0	0	0	0	0	0	0	0
95	0	0	0	0	0	0	0	0	0	0	0	0	0	0	0	1	0	0	0	0	0	0	0	0	0	0	0	0	0	0	0	0	0	0	0	0	0	0	0	0	0	0	0	0	0	0	0	0	0
96	0	0	0	0	0	0	0	0	0	0	0	1	0	0	0	0	0	0	0	0	0	0	0	0	0	0	0	0	0	0	0	0	0	0	0	0	0	0	0	0	0	0	0	0	0	0	0	0	0
97	0	0	1	0	0	0	0	0	0	0	0	0	0	0	0	0	0	0	0	0	0	0	0	0	0	0	0	0	0	0	0	0	0	0	0	0	0	0	0	0	0	0	0	0	0	0	0	0	0
98	0	0	0	0	0	0	0	0	0	0	0	1	0	0	0	0	0	0	0	0	0	0	0	0	0	0	0	0	0	0	0	0	0	0	0	0	0	0	0	0	0	0	0	0	0	0	0	0	0
99	0	0	0	0	0	0	0	0	0	0	0	0	0	0	0	1	0	0	0	0	0	0	0	0	0	0	0	0	0	0	0	0	0	0	0	0	0	0	0	0	0	0	0	0	0	0	0	0	0
100	0	0	0	0	0	0	0	0	0	0	0	1	0	0	0	0	0	0	0	0	0	0	0	0	0	0	0	0	0	0	0	0	0	0	0	0	0	0	0	0	0	0	0	0	0	0	0	0	0
101	0	0	0	0	0	0	0	1	0	0	0	0	0	0	0	0	0	0	0	0	0	0	0	0	0	0	0	0	0	0	0	0	0	0	0	0	0	0	0	0	0	0	0	0	0	0	0	0	0
102	0	0	1	0	0	0	0	0	0	0	0	0	0	0	0	0	0	0	0	0	0	0	0	0	0	0	0	0	0	0	0	0	0	0	0	0	0	0	0	0	0	0	0	0	0	0	0	0	0
103	0	0	1	0	0	0	0	0	0	0	0	0	0	0	0	0	0	0	0	0	0	0	0	0	0	0	0	0	0	0	0	0	0	0	0	0	0	0	0	0	0	0	0	0	0	0	0	0	0
104	1	0	0	0	0	0	0	0	0	0	0	0	0	0	0	0	0	0	0	0	0	0	0	0	0	0	0	0	0	0	0	0	0	0	0	0	0	0	0	0	0	0	0	0	0	0	0	0	0
105	0	0	1	0	0	0	0	0	0	0	0	0	0	0	0	0	0	0	0	0	0	0	0	0	0	0	0	0	0	0	0	0	0	0	0	0	0	0	0	0	0	0	0	0	0	0	0	0	0
106	0	0	1	0	0	0	0	0	0	0	0	0	0	0	0	0	0	0	0	0	0	0	0	0	0	0	0	0	0	0	0	0	0	0	0	0	0	0	0	0	0	0	0	0	0	0	0	0	0
107	0	0	0	0	0	0	0	0	0	0	0	1	0	0	0	0	0	0	0	0	0	0	0	0	0	0	0	0	0	0	0	0	0	0	0	0	0	0	0	0	0	0	0	0	0	0	0	0	0
108	0	0	0	0	0	0	0	0	0	0	0	1	0	0	0	0	0	0	0	0	0	0	0	0	0	0	0	0	0	0	0	0	0	0	0	0	0	0	0	0	0	0	0	0	0	0	0	0	0
109	0	0	0	0	0	0	0	1	0	0	0	0	0	0	0	0	0	0	0	0	0	0	0	0	0	0	0	0	0	0	0	0	0	0	0	0	0	0	0	0	0	0	0	0	0	0	0	0	0
110	0	0	0	0	0	0	0	0	0	0	0	0	0	0	0	0	0	0	0	0	0	0	0	0	0	0	0	0	0	0	0	0	0	0	0	0	0	0	0	0	0	1	0	0	0	0	0	0	0
111	0	0	0	0	0	0	0	0	0	0	0	1	0	0	0	0	0	0	0	0	0	0	0	0	0	0	0	0	0	0	0	0	0	0	0	0	0	0	0	0	0	0	0	0	0	0	0	0	0
112	0	0	0	0	0	0	0	1	0	0	0	0	0	0	0	0	0	0	0	0	0	0	0	0	0	0	0	0	0	0	0	0	0	0	0	0	0	0	0	0	0	0	0	0	0	0	0	0	0
113	0	0	0	0	0	0	0	1	0	0	0	0	0	0	0	0	0	0	0	0	0	0	0	0	0	0	0	0	0	0	0	0	0	0	0	0	0	0	0	0	0	0	0	0	0	0	0	0	0
114	0	0	1	0	0	0	0	0	0	0	0	0	0	0	0	0	0	0	0	0	0	0	0	0	0	0	0	0	0	0	0	0	0	0	0	0	0	0	0	0	0	0	0	0	0	0	0	0	0
115	1	0	0	0	0	0	0	0	0	0	0	0	0	0	0	0	0	0	0	0	0	0	0	0	0	0	0	0	0	0	0	0	0	0	0	0	0	0	0	0	0	0	0	0	0	0	0	0	0
116	1	0	0	0	0	0	0	0	0	0	0	0	0	0	0	0	0	0	0	0	0	0	0	0	0	0	0	0	0	0	0	0	0	0	0	0	0	0	0	0	0	0	0	0	0	0	0	0	0
117	1	0	0	0	0	0	0	0	0	0	0	0	0	0	0	0	0	0	0	0	0	0	0	0	0	0	0	0	0	0	0	0	0	0	0	0	0	0	0	0	0	0	0	0	0	0	0	0	0
118	0	0	0	0	0	0	0	0	0	0	0	0	0	0	0	0	0	0	0	0	0	0	0	0	0	1	0	0	0	0	0	0	0	0	0	0	0	0	0	0	0	0	0	0	0	0	0	0	0
119	1	0	0	0	0	0	0	0	0	0	0	0	0	0	0	0	0	0	0	0	0	0	0	0	0	0	0	0	0	0	0	0	0	0	0	0	0	0	0	0	0	0	0	0	0	0	0	0	0
120	1	0	0	0	0	0	0	0	0	0	0	0	0	0	0	0	0	0	0	0	0	0	0	0	0	0	0	0	0	0	0	0	0	0	0	0	0	0	0	0	0	0	0	0	0	0	0	0	0
121	0	0	0	0	0	0	0	0	0	0	0	1	0	0	0	0	0	0	0	0	0	0	0	0	0	0	0	0	0	0	0	0	0	0	0	0	0	0	0	0	0	0	0	0	0	0	0	0	0
122	1	0	0	0	0	0	0	0	0	0	0	0	0	0	0	0	0	0	0	0	0	0	0	0	0	0	0	0	0	0	0	0	0	0	0	0	0	0	0	0	0	0	0	0	0	0	0	0	0
123	1	0	0	0	0	0	0	0	0	0	0	0	0	0	0	0	0	0	0	0	0	0	0	0	0	0	0	0	0	0	0	0	0	0	0	0	0	0	0	0	0	0	0	0	0	0	0	0	0
124	0	0	0	0	0	0	0	0	0	0	0	1	0	0	0	0	0	0	0	0	0	0	0	0	0	0	0	0	0	0	0	0	0	0	0	0	0	0	0	0	0	0	0	0	0	0	0	0	0
125	0	0	0	0	0	0	0	0	0	0	0	0	0	0	0	0	0	0	0	0	0	0	0	0	0	0	0	0	0	0	0	1	0	0	0	0	0	0	0	0	0	0	0	0	0	0	0	0	0
126	0	0	0	0	0	0	0	0	0	0	0	1	0	0	0	0	0	0	0	0	0	0	0	0	0	0	0	0	0	0	0	0	0	0	0	0	0	0	0	0	0	0	0	0	0	0	0	0	0
127	0	0	0	0	0	0	0	0	0	0	0	1	0	0	0	0	0	0	0	0	0	0	0	0	0	0	0	0	0	0	0	0	0	0	0	0	0	0	0	0	0	0	0	0	0	0	0	0	0
128	0	0	0	0	0	0	0	0	0	0	0	0	0	0	0	0	0	0	0	0	0	0	0	0	0	0	0	0	0	0	0	1	0	0	0	0	0	0	0	0	0	0	0	0	0	0	0	0	0
129	0	0	0	0	0	0	0	0	0	0	0	0	0	0	0	0	0	0	0	0	0	0	0	0	0	0	0	0	0	0	0	0	0	0	0	0	0	0	0	0	0	0	0	0	0	0	0	0	0
130	0	0	0	0	0	0	0	0	0	0	0	1	0	0	0	0	0	0	0	0	0	0	0	0	0	0	0	0	0	0	0	0	0	0	0	0	0	0	0	0	0	0	0	0	0	0	0	0	0
131	0	0	1	0	0	0	0	0	0	0	0	0	0	0	0	0	0	0	0	0	0	0	0	0	0	0	0	0	0	0	0	0	0	0	0	0	0	0	0	0	0	0	0	0	0	0	0	0	0
132	0	0	1	0	0	0	0	0	0	0	0	0	0	0	0	0	0	0	0	0	0	0	0	0	0	0	0	0	0	0	0	0	0	0	0	0	0	0	0	0	0	0	0	0	0	0	0	0	0
133	0	0	0	0	0	0	0	0	0	0	0	0	0	0	0	0	0	0	0	0	0	0	0	0	0	0	0	0	0	0	0	1	0	0	0	0	0	0	0	0	0	0	0	0	0	0	0	0	0
134	0	0	0	1	0	0	0	0	0	0	0	0	0	0	0	0	0	0	0	0	0	0	0	0	0	0	0	0	0	0	0	0	0	0	0	0	0	0	0	0	0	0	0	0	0	0	0	0	0
135	0	0	1	0	0	0	0	0	0	0	0	0	0	0	0	0	0	0	0	0	0	0	0	0	0	0	0	0	0	0	0	0	0	0	0	0	0	0	0	0	0	0	0	0	0	0	0	0	0
136	0	0	0	0	0	0	0	0	0	0	0	0	0	0	0	1	0	0	0	0	0	0	0	0	0	0	0	0	0	0	0	0	0	0	0	0	0	0	0	0	0	0	0	0	0	0	0	0	0
137	0	0	1	0	0	0	0	0	0	0	0	0	0	0	0	0	0	0	0	0	0	0	0	0	0	0	0	0	0	0	0	0	0	0	0	0	0	0	0	0	0	0	0	0	0	0	0	0	0
138	0	0	1	0	0	0	0	0	0	0	0	0	0	0	0	0	0	0	0	0	0	0	0	0	0	0	0	0	0	0	0	0	0	0	0	0	0	0	0	0	0	0	0	0	0	0	0	0	0
139	0	0	1	0	0	0	0	0	0	0	0	0	0	0	0	0	0	0	0	0	0	0	0	0	0	0	0	0	0	0	0	0	0	0	0	0	0	0	0	0	0	0	0	0	0	0	0	0	0
140	0	0	0	0	0	1	0	0	0	0	0	0	0	0	0	0	0	0	0	0	0	0	0	0	0	0	0	0	0	0	0	0	0	0	0	0	0	0	0	0	0	0	0	0	0	0	0	0	0
141	0	0	0	0	0	1	0	0	0	0	0	0	0	0	0	0	0	0	0	0	0	0	0	0	0	0	0	0	0	0	0	0	0	0	0	0	0	0	0	0	0	0	0	0	0	0	0	0	0
142	0	0	0	0	0	1	0	0	0	0	0	0	0	0	0	0	0	0	0	0	0	0	0	0	0	0	0	0	0	0	0	0	0	0	0	0	0	0	0	0	0	0	0	0	0	0	0	0	0
143	0	0	0	0	0	0	0	0	0	0	0	0	0	0	0	0	0	0	0	1	0	0	0	0	0	0	0	0	0	0	0	0	0	0	0	0	0	0	0	0	0	0	0	0	0	0	0	0	0
144	0	0	0	0	0	1	0	0	0	0	0	0	0	0	0	0	0	0	0	0	0	0	0	0	0	0	0	0	0	0	0	0	0	0	0	0	0	0	0	0	0	0	0	0	0	0	0	0	0
145	0	0	0	1	0	0	0	0	0	0	0	0	0	0	0	0	0	0	0	0	0	0	0	0	0	0	0	0	0	0	0	0	0	0	0	0	0	0	0	0	0	0	0	0	0	0	0	0	0
146	0	0	1	0	0	0	0	0	0	0	0	0	0	0	0	0	0	0	0	0	0	0	0	0	0	0	0	0	0	0	0	0	0	0	0	0	0	0	0	0	0	0	0	0	0	0	0	0	0
147	0	0	0	0	0	0	0	0	0	0	0	0	0	0	0	0	0	0	0	0	0	0	0	0	0	0	0	0	0	0	0	0	0	0	0	0	0	0	0	0	0	0	0	0	0	0	0	0	0
148	0	0	1	0	0	0	0	0	0	0	0	0	0	0	0	0	0	0	0	0	0	0	0	0	0	0	0	0	0	0	0	0	0	0	0	0	0	0	0	0	0	0	0	0	0	0	0	0	0
149	0	0	0	0	0	0	0	0	0	0	0	1	0	0	0	0	0	0	0	0	0	0	0	0	0	0	0	0	0	0	0	0	0	0	0	0	0	0	0	0	0	0	0	0	0	0	0	0	0
150	0	0	0	0	0	0	0	0	0	0	0	1	0	0	0	0	0	0	0	0	0	0	0	0	0	0	0	0	0	0	0	0	0	0	0	0	0	0	0	0	0	0	0	0	0	0	0	0	0
151	0	0	0	0	0	0	0	0	0	0	0	0	0	0	0	0	0	0	0	0	0	0	0	0	0	0	0	0	0	0	0	1	0	0	0	0	0	0	0	0	0	0	0	0	0	0	0	0	0
152	0	0	0	0	0	0	0	0	0	0	0	0	0	0	0	0	0	0	0	0	0	1	0	0	0	0	0	0	0	0	0	0	0	0	0	0	0	0	0	0	0	0	0	0	0	0	0	0	0
153	0	0	0	0	0	0	0	0	0	0	0	0	0	0	0	0	0	0	0	0	0	1	0	0	0	0	0	0	0	0	0	0	0	0	0	0	0	0	0	0	0	0	0	0	0	0	0	0	0
154	0	0	0	0	0	1	0	0	0	0	0	0	0	0	0	0	0	0	0	0	0	0	0	0	0	0	0	0	0	0	0	0	0	0	0	0	0	0	0	0	0	0	0	0	0	0	0	0	0
155	0	0	0	0	0	1	0	0	0	0	0	0	0	0	0	0	0	0	0	0	0	0	0	0	0	0	0	0	0	0	0	0	0	0	0	0	0	0	0	0	0	0	0	0	0	0	0	0	0
156	0	0	0	0	0	1	0	0	0	0	0	0	0	0	0	0	0	0	0	0	0	0	0	0	0	0	0	0	0	0	0	0	0	0	0	0	0	0	0	0	0	0	0	0	0	0	0	0	0
157	0	0	0	0	0	0	0	0	0	0	0	0	0	0	0	0	0	0	0	0	0	0	0	0	0	0	0	0	0	0	0	1	0	0	0	0	0	0	0	0	0	0	0	0	0	0	0	0	0
158	0	0	0	0	1	0	0	0	0	0	0	0	0	0	0	0	0	0	0	0	0	0	0	0	0	0	0	0	0	0	0	0	0	0	0	0	0	0	0	0	0	0	0	0	0	0	0	0	0
159	0	0	0	0	0	0	0	0	0	0	0	0	0	0	0	0	0	0	0	0	0	0	0	0	0	0	0	0	0	0	0	1	0	0	0	0	0	0	0	0	0	0	0	0	0	0	0	0	0
160	0	0	0	0	0	0	0	0	0	0	0	0	0	0	0	0	0	0	0	0	0	0	0	0	0	0	0	0	0	0	0	1	0	0	0	0	0	0	0	0	0	0	0	0	0	0	0	0	0
161	0	0	0	0	0	0	0	0	0	0	0	0	0	0	0	0	0	0	0	1	0	0	0	0	0	0	0	0	0	0	0	0	0	0	0	0	0	0	0	0	0	0	0	0	0	0	0	0	0
162	0	0	0	0	0	0	0	0	0	0	0	0	0	0	0	0	0	0	0	0	0	0	0	0	0	0	0	0	0	0	0	1	0	0	0	0	0	0	0	0	0	0	0	0	0	0	0	0	0
163	0	0	0	0	0	0	0	0	0	0	0	0	0	0	0	1	0	0	0	0	0	0	0	0	0	0	0	0	0	0	0	0	0	0	0	0	0	0	0	0	0	0	0	0	0	0	0	0	0
164	0	0	0	0	0	0	0	0	0	0	0	0	0	0	0	0	0	0	0	0	0	0	0	0	0	0	0	0	0	0	0	1	0	0	0	0	0	0	0	0	0	0	0	0	0	0	0	0	0
165	0	1	0	0	0	0	0	0	0	0	0	0	0	0	0	0	0	0	0	0	0	0	0	0	0	0	0	0	0	0	0	0	0	0	0	0	0	0	0	0	0	0	0	0	0	0	0	0	0
166	0	0	0	0	0	0	0	0	0	0	0	1	0	0	0	0	0	0	0	0	0	0	0	0	0	0	0	0	0	0	0	0	0	0	0	0	0	0	0	0	0	0	0	0	0	0	0	0	0
167	0	0	1	0	0	0	0	0	0	0	0	0	0	0	0	0	0	0	0	0	0	0	0	0	0	0	0	0	0	0	0	0	0	0	0	0	0	0	0	0	0	0	0	0	0	0	0	0	0
168	0	0	0	0	0	0	0	0	0	0	0	0	0	0	0	1	0	0	0	0	0	0	0	0	0	0	0	0	0	0	0	0	0	0	0	0	0	0	0	0	0	0	0	0	0	0	0	0	0
169	0	0	0	0	0	1	0	0	0	0	0	0	0	0	0	0	0	0	0	0	0	0	0	0	0	0	0	0	0	0	0	0	0	0	0	0	0	0	0	0	0	0	0	0	0	0	0	0	0
170	0	0	0	0	0	0	0	0	0	0	0	0	0	0	0	0	0	0	0	1	0	0	0	0	0	0	0	0	0	0	0	0	0	0	0	0	0	0	0	0	0	0	0	0	0	0	0	0	0
171	0	0	0	0	0	0	0	0	0	0	0	0	0	0	0	0	0	0	0	0	0	1	0	0	0	0	0	0	0	0	0	0	0	0	0	0	0	0	0	0	0	0	0	0	0	0	0	0	0
172	0	0	0	0	0	0	0	0	0	0	0	0	0	0	0	0	0	0	0	0	0	0	0	0	0	0	0	0	0	0	0	1	0	0	0	0	0	0	0	0	0	0	0	0	0	0	0	0	0
173	0	0	0	0	0	0	0	0	0	0	0	0	0	0	0	1	0	0	0	0	0	0	0	0	0	0	0	0	0	0	0	0	0	0	0	0	0	0	0	0	0	0	0	0	0	0	0	0	0
174	0	0	0	0	0	0	0	0	0	0	0	0	1	0	0	0	0	0	0	0	0	0	0	0	0	0	0	0	0	0	0	0	0	0	0	0	0	0	0	0	0	0	0	0	0	0	0	0	0
175	0	0	0	0	0	0	0	0	0	0	0	0	0	0	0	0	0	0	0	0	0	0	0	0	0	0	0	0	0	0	0	0	0	0	0	0	0	0	0	0	0	0	0	0	0	0	0	0	0
176	0	0	0	0	1	0	0	0	0	0	0	0	0	0	0	0	0	0	0	0	0	0	0	0	0	0	0	0	0	0	0	0	0	0	0	0	0	0	0	0	0	0	0	0	0	0	0	0	0
177	0	0	0	0	0	0	0	0	0	0	0	0	0	0	0	0	0	0	0	0	0	0	0	0	0	0	0	0	0	0	0	1	0	0	0	0	0	0	0	0	0	0	0	0	0	0	0	0	0
178	0	0	0	0	0	0	0	0	0	0	0	0	0	0	0	1	0	0	0	0	0	0	0	0	0	0	0	0	0	0	0	0	0	0	0	0	0	0	0	0	0	0	0	0	0	0	0	0	0
179	0	0	0	0	0	1	0	0	0	0	0	0	0	0	0	0	0	0	0	0	0	0	0	0	0	0	0	0	0	0	0	0	0	0	0	0	0	0	0	0	0	0	0	0	0	0	0	0	0
180	0	0	0	0	0	0	0	0	0	0	0	0	0	0	0	0	0	0	0	1	0	0	0	0	0	0	0	0	0	0	0	0	0	0	0	0	0	0	0	0	0	0	0	0	0	0	0	0	0
181	0	0	0	0	0	0	0	0	0	0	0	0	0	0	0	0	0	0	0	0	0	0	0	0	0	0	0	0	0	0	0	0	0	0	0	0	0	0	0	0	0	0	0	0	0	0	0	0	0
182	0	0	0	0	0	0	0	0	0	0	0	0	1	0	0	0	0	0	0	0	0	0	0	0	0	0	0	0	0	0	0	0	0	0	0	0	0	0	0	0	0	0	0	0	0	0	0	0	0
183	0	0	0	0	0	0	0	0	0	0	0	0	0	0	0	0	0	0	0	0	0	1	0	0	0	0	0	0	0	0	0	0	0	0	0	0	0	0	0	0	0	0	0	0	0	0	0	0	0
184	1	0	0	0	0	0	0	0	0	0	0	0	0	0	0	0	0	0	0	0	0	0	0	0	0	0	0	0	0	0	0	0	0	0	0	0	0	0	0	0	0	0	0	0	0	0	0	0	0
185	1	0	0	0	0	0	0	0	0	0	0	0	0	0	0	0	0	0	0	0	0	0	0	0	0	0	0	0	0	0	0	0	0	0	0	0	0	0	0	0	0	0	0	0	0	0	0	0	0
186	1	0	0	0	0	0	0	0	0	0	0	0	0	0	0	0	0	0	0	0	0	0	0	0	0	0	0	0	0	0	0	0	0	0	0	0	0	0	0	0	0	0	0	0	0	0	0	0	0
187	1	0	0	0	0	0	0	0	0	0	0	0	0	0	0	0	0	0	0	0	0	0	0	0	0	0	0	0	0	0	0	0	0	0	0	0	0	0	0	0	0	0	0	0	0	0	0	0	0
188	1	0	0	0	0	0	0	0	0	0	0	0	0	0	0	0	0	0	0	0	0	0	0	0	0	0	0	0	0	0	0	0	0	0	0	0	0	0	0	0	0	0	0	0	0	0	0	0	0
189	1	0	0	0	0	0	0	0	0	0	0	0	0	0	0	0	0	0	0	0	0	0	0	0	0	0	0	0	0	0	0	0	0	0	0	0	0	0	0	0	0	0	0	0	0	0	0	0	0
190	1	0	0	0	0	0	0	0	0	0	0	0	0	0	0	0	0	0	0	0	0	0	0	0	0	0	0	0	0	0	0	0	0	0	0	0	0	0	0	0	0	0	0	0	0	0	0	0	0
191	0	0	0	0	0	0	0	0	0	0	0	0	0	0	0	0	0	0	0	0	0	0	0	0	0	0	0	0	0	0	0	0	0	0	0	0	0	0	0	0	0	0	0	0	0	0	0	0	0
192	0	0	0	0	0	0	0	0	0	0	0	0	0	0	0	0	0	0	0	1	0	0	0	0	0	0	0	0	0	0	0	0	0	0	0	0	0	0	0	0	0	0	0	0	0	0	0	0	0
193	0	1	0	0	0	0	0	0	0	0	0	0	0	0	0	0	0	0	0	0	0	0	0	0	0	0	0	0	0	0	0	0	0	0	0	0	0	0	0	0	0	0	0	0	0	0	0	0	0
194	0	0	0	0	0	0	0	0	0	0	0	0	0	0	0	0	0	0	0	0	0	0	0	0	0	0	0	0	0	0	0	0	0	0	0	0	0	0	0	0	1	0	0	0	0	0	0	0	0
195	0.00736258	0.00736937	0.00736642	0.00736739	0.00736449	0.00736517	0.0137927	0.0137899	0.0137908	0.013788	0.0137887	0.0137963	0.0137972	0.0137945	0.0137951	0.0137945	0.0137917	0.0137924	0.0137926	0.0137933	0.0137905	0.0172136	0.0172145	0.017212	0.0172126	0.017212	0.0172095	0.0172101	0.0172103	0.0172109	0.0172084	0.0172178	0.0172153	0.0172159	0.0172161	0.0172167	0.0172142	0.0172137	0.0172142	0.0172118	0.0172126	0.0190089	0.0190064	0.019007	0.0190072	0.0190078	0.0190053	0.0190047	0.0190053
196	0.0049382	0.024519	0.0113898	0.0112025	0.00572943	0.00666045	0.0122808	0.00811818	0.00800654	0.00513367	0.00570872	0.0213451	0.0207747	0.0136291	0.0149584	0.0137229	0.00901545	0.00989594	0.00887552	0.00976546	0.00638317	0.0155745	0.0152798	0.0107549	0.0117335	0.0116012	0.00817234	0.00891766	0.00807192	0.00882108	0.00614544	0.0237154	0.0171196	0.0184595	0.0167821	0.0181222	0.01299	0.0127485	0.0137681	0.00987828	0.00976157	0.0253174	0.0184736	0.0201006	0.0181855	0.0198113	0.0140856	0.0145961	0.015907
197	0.000811109	0.0178245	0.0129229	0.0136267	0.00138438	0.00267009	0.00472211	0.00392072	0.00387483	0.000731556	0.00115152	0.0475085	0.0410482	0.00731172	0.0111563	0.0337199	0.00607269	0.00925483	0.00586461	0.00941563	0.00172156	0.0141903	0.0126548	0.00282524	0.00405357	0.0109576	0.00247933	0.00355397	0.00248284	0.00365238	0.000910692	0.0878208	0.0217716	0.0299305	0.0187797	0.0266575	0.00599918	0.0162701	0.0230823	0.00526254	0.00526664	0.034891	0.00910393	0.0128719	0.00877225	0.0123361	0.00294486	0.00780577	0.0109733
198	0.000233137	0.014922	0.00838259	0.00380322	3.9111e-05	7.86689e-05	0.0011325	0.000811921	0.000383298	3.62134e-05	4.82016e-05	0.192194	0.0631283	0.000991714	0.00161303	0.0431965	0.000636109	0.00099873	0.000329988	0.000561126	2.19417e-05	0.00968982	0.00338669	0.000110252	0.00015771	0.00243249	7.84472e-05	0.000108228	6.56955e-05	9.64676e-05	1.50025e-05	0.457881	0.0125907	0.0180474	0.00431498	0.00645454	0.000178122	0.00310071	0.00456926	0.000118266	0.000106493	0.0265607	0.000933803	0.00132813	0.000399658	0.00058362	3.17168e-05	0.00028525	0.000411358
199	1.58314e-06	0.00123761	0.00476685	0.00023449	8.39509e-07	1.13952e-06	1.48386e-05	4.16831e-05	1.38128e-05	2.37237e-07	2.976e-07	0.345391	0.0063818	1.46184e-05	2.14101e-05	0.0265181	3.9487e-05	6.0032e-05	1.35127e-05	1.90316e-05	2.361e-07	0.00201392	5.31028e-05	5.24954e-07	7.03144e-07	0.000172954	1.10007e-06	1.4799e-06	2.22604e-06	2.92249e-06	7.51074e-08	0.592212	0.00237619	0.00319215	6.16121e-05	8.19071e-05	7.88446e-07	0.000201655	0.000272075	1.65705e-06	3.24643e-06	0.00371629	2.47089e-05	3.36499e-05	3.65118e-06	4.74574e-06	1.10854e-07	8.23758e-06	1.0781e-05
200	1.12652e-08	1.59786e-05	0.00071104	1.84709e-06	2.3852e-09	1.20958e-07	1.86615e-08	1.73825e-07	2.47086e-08	2.6466e-10	3.00019e-09	0.49275	0.000156816	9.56303e-09	3.41357e-07	0.00716273	9.24435e-08	8.38527e-06	9.43402e-09	1.14608e-07	8.35563e-10	5.3109e-05	1.66956e-07	4.11497e-10	2.80375e-09	1.27915e-06	2.34402e-10	3.02094e-09	6.88897e-10	5.52251e-09	1.32103e-10	0.498515	3.69644e-05	0.00034416	1.01608e-07	5.69689e-07	1.15409e-09	8.83394e-07	9.11132e-06	1.80381e-09	1.91589e-09	5.49136e-05	8.58937e-09	5.11209e-08	2.27212e-09	9.58092e-09	1.59875e-10	3.35188e-09	1.09593e-08
201	1.15244e-07	4.85817e-05	0.00097528	5.61356e-07	5.75415e-07	1.83518e-05	1.71321e-08	1.92117e-07	1.56134e-09	9.00622e-10	4.33633e-09	0.540118	9.87555e-05	3.27521e-08	9.40747e-07	0.00567433	2.46807e-07	1.42388e-05	4.51113e-09	9.17054e-08	1.24911e-08	4.45941e-05	3.91795e-08	4.89884e-11	5.22572e-10	8.20141e-07	1.22335e-10	1.71643e-09	3.20526e-11	1.89435e-10	8.6659e-12	0.452205	5.51168e-05	0.000519238	5.82122e-08	4.07108e-07	5.54194e-10	9.88982e-07	8.6005e-06	1.86088e-09	2.21725e-10	5.05351e-05	9.40385e-09	3.82315e-08	1.55913e-10	4.95496e-10	3.31994e-12	5.57832e-10	1.98406e-09
202	3.50532e-06	0.000613288	0.00297971	1.73705e-05	3.52887e-06	0.000553394	1.72808e-06	5.65211e-06	1.19882e-07	4.16757e-08	6.16206e-07	0.53361	0.000858342	1.68953e-06	0.00013545	0.00665749	5.53787e-06	0.000412229	1.16552e-07	7.23886e-06	6.03389e-07	0.000791617	2.66536e-06	1.35623e-08	1.02883e-07	1.39402e-05	3.49365e-08	2.16257e-07	1.40056e-09	1.06564e-08	1.14815e-09	0.437268	0.000757328	0.0113067	2.52389e-06	3.14227e-05	1.01517e-07	1.31975e-05	0.000155188	2.13361e-07	1.03799e-08	0.00103235	2.68257e-06	6.0447e-06	1.85783e-08	3.72461e-08	1.45594e-10	6.8893e-08	1.11853e-07
203	1.29207e-05	0.00161676	0.0028613	0.000227168	1.19229e-05	0.0181221	8.58735e-06	1.26508e-05	1.37742e-06	7.52627e-08	1.54975e-05	0.458839	0.00255464	7.925e-06	0.0016999	0.00711547	1.16983e-05	0.00241339	1.2418e-06	0.000224879	1.46305e-05	0.00222488	1.82651e-05	6.96583e-08	1.64919e-06	4.39561e-05	9.53706e-08	2.19925e-06	1.04874e-08	2.30344e-07	1.93831e-08	0.444715	0.00208123	0.0419117	1.67545e-05	0.000299917	1.56769e-06	4.01788e-05	0.000700744	2.09135e-06	2.13914e-07	0.00338651	1.62373e-05	3.89243e-05	1.77151e-07	4.08998e-07	2.02682e-09	3.73741e-07	8.50258e-07
204	2.60147e-05	0.000203027	0.000208034	3.82624e-05	2.60347e-05	0.986012	3.1286e-06	3.18405e-06	7.97468e-07	4.69515e-07	0.000551872	0.000260406	3.11869e-05	3.11861e-06	0.00518867	3.35285e-05	3.1738e-06	0.00528921	7.95506e-07	0.00114621	0.00055242	4.63672e-06	6.84437e-07	7.61122e-08	4.4905e-06	7.24988e-07	7.72153e-08	4.56221e-06	2.21765e-08	1.16226e-06	5.05799e-07	3.79141e-05	4.62425e-06	0.000262929	6.81989e-07	3.82989e-05	4.483e-06	7.2238e-07	4.06167e-05	4.5545e-06	1.16016e-06	1.05445e-06	1.30908e-07	3.03061e-07	2.34025e-08	5.36019e-08	6.29297e-09	2.45104e-08	5.619e-08
205	1.37579e-06	7.27337e-06	7.40831e-06	2.03969e-06	1.37783e-06	0.999429	2.41958e-07	2.45407e-07	7.55827e-08	4.24056e-08	4.6354e-05	8.87453e-06	1.46729e-06	2.41526e-07	0.000159773	1.54317e-06	2.44966e-07	0.00016214	7.57214e-08	0.000117129	4.92166e-05	3.81092e-07	7.70641e-08	1.32353e-08	1.60745e-08	8.01847e-08	1.33922e-08	1.62976e-08	4.46044e-09	1.2051e-08	4.97536e-09	2.0502e-06	3.80442e-07	2.03779e-07	7.7004e-08	7.95972e-08	1.70418e-08	8.01216e-08	8.29011e-08	1.72782e-08	1.27224e-08	1.37021e-07	2.57292e-08	8.33953e-11	6.35526e-09	2.08007e-11	6.1294e-12	6.55488e-09	2.15871e-11
206	2.96461e-08	3.56808e-08	3.58196e-08	1.86732e-07	6.45189e-08	0.999831	5.41106e-11	5.46694e-11	1.63259e-10	6.6075e-11	1.01599e-05	1.334e-09	1.43739e-09	1.6437e-10	2.66683e-05	1.50494e-09	1.66065e-10	2.70126e-05	8.34023e-10	9.00576e-05	1.44871e-05	1.42875e-11	2.30925e-11	2.74401e-12	5.96949e-10	2.39939e-11	2.77538e-12	6.04367e-10	1.07511e-11	1.98934e-09	3.19625e-10	5.6669e-10	7.12882e-11	4.89368e-09	1.62551e-10	8.50441e-09	8.46022e-10	1.68895e-10	8.79857e-09	8.56532e-10	2.67651e-09	2.07842e-11	3.01449e-12	3.52925e-13	8.53342e-12	3.99935e-13	4.783e-14	8.79161e-12	4.13268e-13
207	1.95527e-07	1.9616e-07	1.96173e-07	3.18804e-06	1.9576e-07	0.998145	9.0072e-10	9.00809e-10	1.04424e-08	8.96384e-10	0.000103479	1.00804e-09	1.06913e-08	9.01462e-10	0.000106295	1.07026e-08	9.01552e-10	0.000106353	1.04549e-08	0.00142881	0.000104219	7.5485e-12	6.28674e-11	5.50197e-12	2.45409e-08	6.3052e-11	5.50337e-12	2.45545e-08	5.78893e-11	3.02853e-07	2.40605e-08	1.53077e-10	7.55424e-12	2.53674e-08	6.30367e-11	3.11621e-07	2.47168e-08	6.32257e-11	3.11826e-07	2.47305e-08	3.05007e-07	3.8433e-12	1.17759e-13	1.35023e-11	6.92951e-13	1.09205e-10	1.30831e-11	6.98957e-13	1.09282e-10
208	1.19081e-07	1.19145e-07	1.19146e-07	1.45495e-07	1.19117e-07	0.999718	1.54987e-09	1.54988e-09	1.76384e-09	1.54956e-09	4.70161e-05	1.55135e-09	1.77079e-09	1.55068e-09	4.7172e-05	1.77081e-09	1.55069e-09	4.71727e-05	1.77021e-09	9.23898e-05	4.71467e-05	2.45206e-11	2.74949e-11	2.45059e-11	4.75315e-09	2.74952e-11	2.4506e-11	4.75323e-09	2.74849e-11	9.29942e-09	4.75058e-09	2.83133e-11	2.51123e-11	4.76905e-09	2.82742e-11	9.32782e-09	4.76635e-09	2.82745e-11	9.32798e-09	4.76643e-09	9.32258e-09	5.63005e-13	5.03122e-13	1.07708e-12	5.61515e-13	1.80111e-12	1.07644e-12	5.61523e-13	1.80114e-12
209	7.30368e-08	7.37898e-08	7.37898e-08	1.79381e-07	7.37911e-08	0.999871	1.40305e-10	1.40305e-10	1.9108e-10	1.40303e-10	1.16765e-05	1.51227e-10	2.97684e-10	1.51223e-10	1.20205e-05	2.97685e-10	1.51223e-10	1.20206e-05	2.9768e-10	8.09775e-05	1.20209e-05	4.36258e-13	6.18599e-13	4.3619e-13	3.08101e-10	6.18601e-13	4.36191e-13	3.08103e-10	6.18534e-13	1.98213e-09	3.08106e-10	3.55069e-12	2.82469e-12	3.16974e-10	3.54941e-12	2.01925e-09	3.16977e-10	3.54942e-12	2.01927e-09	3.16978e-10	2.01914e-09	1.87181e-14	1.67831e-14	4.63175e-14	1.86903e-14	8.32758e-14	4.63099e-14	1.86905e-14	8.32763e-14
210	9.35918e-09	6.55432e-08	6.55432e-08	8.50731e-06	6.55551e-08	0.999246	4.75303e-11	4.75303e-11	5.05785e-09	4.75331e-11	1.44888e-06	1.41635e-09	2.33103e-08	1.41636e-09	5.50381e-06	2.33103e-08	1.41636e-09	5.50382e-06	2.33103e-08	0.000727342	5.53586e-06	2.17398e-12	1.86492e-11	2.17398e-12	2.09985e-11	1.86492e-11	2.17398e-12	2.09985e-11	1.86492e-11	1.86621e-09	2.11199e-11	4.49614e-10	3.62198e-10	5.99053e-11	4.49611e-10	4.74876e-09	6.0251e-11	4.49611e-10	4.74876e-09	6.0251e-11	4.77613e-09	6.61173e-13	6.91936e-13	1.25763e-15	6.61157e-13	2.97244e-14	1.26275e-15	6.61157e-13	2.97244e-14
211	7.97134e-09	8.14065e-09	8.14065e-09	9.41917e-09	8.90602e-09	0.99996	1.86666e-12	1.86666e-12	2.09735e-12	1.95419e-12	8.08362e-07	1.80218e-11	2.16203e-11	1.84933e-11	1.01199e-06	2.16203e-11	1.84933e-11	1.01199e-06	2.21859e-11	3.60511e-05	1.13375e-06	1.07301e-14	1.2409e-14	1.07912e-14	1.68317e-12	1.2409e-14	1.07912e-14	1.68317e-12	1.24796e-14	5.86824e-11	1.88383e-12	3.22687e-12	2.6713e-12	2.09992e-12	3.21879e-12	6.67424e-11	2.34821e-12	3.21879e-12	6.67424e-11	2.34821e-12	7.46338e-11	2.29774e-15	2.03603e-15	7.94833e-18	2.28942e-15	2.41943e-16	8.38773e-18	2.28942e-15	2.41943e-16
212	1.185e-09	1.29804e-08	1.29804e-08	1.30275e-08	5.8192e-08	0.999986	8.77863e-12	8.77863e-12	8.81001e-12	1.6218e-11	3.24025e-07	3.18325e-09	3.19545e-09	3.30925e-09	9.3841e-07	3.19545e-09	3.30925e-09	9.3841e-07	3.32193e-09	1.37905e-06	9.91992e-06	3.21392e-12	3.22676e-12	3.22359e-12	6.59041e-13	3.22676e-12	3.22359e-12	6.59041e-13	3.23647e-12	9.67136e-13	6.51454e-12	1.15656e-09	1.14794e-09	1.93275e-12	1.15288e-09	2.8351e-12	1.35289e-11	1.15288e-09	2.8351e-12	1.35289e-11	1.98452e-11	1.20656e-12	1.19489e-12	9.15846e-18	1.20042e-12	1.34155e-17	2.25648e-17	1.20042e-12	1.34155e-17
213	2.82948e-09	2.8311e-09	2.8311e-09	2.83586e-09	4.98082e-09	0.999999	6.01165e-13	6.01165e-13	6.01593e-13	1.3196e-12	1.59296e-07	7.90034e-13	7.9088e-13	2.07637e-12	1.6368e-07	7.9088e-13	2.07637e-12	1.6368e-07	2.08204e-12	1.69721e-07	5.2117e-07	2.72028e-16	2.72336e-16	6.71376e-16	5.51987e-14	2.72336e-16	6.71376e-16	5.51987e-14	6.72561e-16	5.71868e-14	1.68504e-13	6.20017e-14	4.61753e-14	5.6737e-14	4.61926e-14	5.87831e-14	1.72927e-13	4.61926e-14	5.87831e-14	1.72927e-13	1.783e-13	4.07511e-17	2.33954e-17	3.79567e-19	2.34074e-17	3.86703e-19	1.57224e-19	2.34074e-17	3.86703e-19
214	7.17298e-09	7.264e-09	7.264e-09	7.48061e-09	2.97252e-07	0.999993	1.11283e-12	1.11283e-12	1.12992e-12	4.68878e-11	7.4071e-08	1.19381e-11	1.19803e-11	9.54455e-11	7.43631e-08	1.19803e-11	9.54455e-11	7.43631e-08	9.56691e-11	1.52611e-07	5.97707e-06	2.992e-15	2.99874e-15	1.33367e-14	1.38813e-13	2.99874e-15	1.33367e-14	1.38813e-13	1.33406e-14	1.51628e-13	8.77817e-13	1.26905e-12	9.30082e-13	1.4028e-13	9.29087e-13	1.53146e-13	1.05779e-12	9.29087e-13	1.53146e-13	1.05779e-12	1.617e-12	3.98827e-16	2.1592e-16	1.4931e-17	2.15747e-16	1.49341e-17	4.36287e-19	2.15747e-16	1.49341e-17
215	2.97482e-08	4.03694e-08	4.03694e-08	6.18962e-08	4.28402e-05	0.999822	6.1759e-12	6.1759e-12	7.57326e-12	3.9541e-09	1.36058e-07	9.00472e-10	9.04132e-10	8.21788e-09	1.41004e-07	9.04132e-10	8.21788e-09	1.41004e-07	8.23439e-09	1.92434e-06	0.000133077	1.27554e-13	1.27875e-13	6.04957e-13	1.12598e-13	1.27875e-13	6.04957e-13	1.12598e-13	6.05063e-13	1.27937e-12	3.49377e-11	6.20194e-11	4.49974e-11	4.56058e-13	4.49443e-11	1.64153e-12	1.24419e-10	4.49443e-11	1.64153e-12	1.24419e-10	4.01722e-10	9.94591e-15	5.17537e-15	2.17842e-17	5.1701e-15	2.66439e-17	1.19912e-15	5.1701e-15	2.66439e-17
216	1.47445e-08	7.21842e-07	7.21842e-07	2.17755e-06	1.41227e-06	0.999914	1.1255e-10	1.1255e-10	2.3302e-10	1.68445e-10	5.33715e-07	7.3666e-08	7.39978e-08	1.09887e-07	6.25027e-07	7.39978e-08	1.09887e-07	6.25027e-07	1.10382e-07	3.34543e-05	4.4714e-05	1.09708e-11	1.10017e-11	1.47795e-11	9.87748e-13	1.10017e-11	1.47795e-11	9.87748e-13	1.48211e-11	3.57963e-11	6.83885e-11	5.98133e-09	8.0679e-09	2.38085e-11	8.05776e-09	6.11666e-11	1.64613e-09	8.05776e-09	6.11666e-11	1.64613e-09	4.22892e-09	9.67407e-13	1.22336e-12	7.58534e-17	1.22201e-12	1.5087e-16	4.34954e-15	1.22201e-12	1.5087e-16
217	2.74929e-10	4.67467e-07	4.67467e-07	2.07311e-05	4.72357e-07	0.969751	1.4332e-10	1.4332e-10	1.69665e-09	1.4429e-10	2.94471e-07	4.4553e-06	5.13959e-06	4.48545e-06	6.53754e-05	5.13959e-06	4.48545e-06	6.53754e-05	5.17437e-06	0.0295936	7.05043e-05	1.29232e-09	1.35092e-09	1.29951e-09	3.41389e-11	1.35092e-09	1.29951e-09	3.41389e-11	1.35844e-09	5.79469e-09	3.68126e-11	3.52582e-05	3.57443e-05	3.77786e-08	3.54544e-05	2.00329e-06	4.07373e-08	3.54544e-05	2.00329e-06	4.07373e-08	2.16018e-06	1.01476e-08	1.02852e-08	5.50582e-14	1.01984e-08	1.07464e-12	5.93629e-14	1.01984e-08	1.07464e-12
218	4.10769e-10	2.10356e-05	2.10356e-05	4.97198e-05	2.1037e-05	0.505997	3.19809e-10	3.19809e-10	3.25198e-10	3.20042e-10	3.57628e-08	2.07191e-05	2.06648e-05	2.07342e-05	0.000559324	2.06648e-05	2.07342e-05	0.000559324	2.06799e-05	0.489967	0.000561966	6.91069e-10	6.85098e-10	6.93676e-10	1.19608e-10	6.85098e-10	6.93676e-10	1.19608e-10	6.87682e-10	9.47436e-09	1.20171e-10	3.94544e-05	3.99484e-05	6.88314e-06	3.96032e-05	0.000541178	6.91554e-06	3.96032e-05	0.000541178	6.91554e-06	0.000543725	5.50913e-09	5.58373e-09	5.54593e-11	5.53533e-09	1.11608e-11	5.57215e-11	5.53533e-09	1.11608e-11
219	2.84471e-10	2.5309e-10	2.5309e-10	9.17287e-05	2.52861e-10	0.507635	2.3322e-15	2.3322e-15	5.63238e-10	2.33133e-15	9.17352e-09	2.38712e-13	5.76503e-08	2.38956e-13	3.60517e-06	5.76503e-08	2.38956e-13	3.60517e-06	5.77092e-08	0.492261	3.62214e-06	1.57525e-18	3.04248e-13	1.57702e-18	9.88641e-12	3.04248e-13	1.57702e-18	9.88641e-12	3.0459e-13	3.22223e-09	9.93293e-12	2.40723e-10	1.25097e-15	2.1245e-09	2.41617e-10	6.92429e-07	2.13444e-09	2.41617e-10	6.92429e-07	2.13444e-09	6.95669e-07	1.80275e-15	9.66071e-21	1.21663e-14	1.8095e-15	1.88972e-14	1.22233e-14	1.8095e-15	1.88972e-14
220	5.66848e-10	5.53695e-10	5.53695e-10	3.65264e-10	5.5298e-10	0.999978	7.44401e-15	7.44401e-15	7.13863e-15	7.43992e-15	5.477e-09	3.25064e-14	5.35351e-14	3.26914e-14	5.46908e-08	5.35351e-14	3.26914e-14	5.46908e-08	5.51393e-14	2.17023e-05	5.85666e-08	4.04866e-19	6.77315e-19	4.07013e-19	5.69292e-16	6.77315e-19	4.07013e-19	5.69292e-16	6.97832e-19	2.1773e-13	6.0938e-16	5.47774e-16	5.58697e-16	2.19985e-14	5.50828e-16	1.30049e-12	2.3646e-14	5.50828e-16	1.30049e-12	2.3646e-14	1.38553e-12	8.12056e-21	8.29042e-21	1.61874e-21	8.16558e-21	9.28314e-20	1.73956e-21	8.16558e-21	9.28314e-20
221	1.12914e-11	1.12762e-11	1.12762e-11	1.09264e-11	1.12753e-11	1	2.42386e-17	2.42386e-17	2.37937e-17	2.4236e-17	3.39903e-10	3.57952e-17	4.50002e-17	3.58788e-17	3.59548e-10	4.50002e-17	3.58788e-17	3.59548e-10	4.57259e-17	9.00197e-09	3.61096e-10	1.45786e-22	2.05949e-22	1.46279e-22	2.47311e-19	2.05949e-22	1.46279e-22	2.47311e-19	2.1054e-22	6.13952e-18	2.48366e-19	9.66562e-20	9.85372e-20	2.6583e-19	9.71904e-20	6.32969e-18	2.67156e-19	9.71904e-20	6.32969e-18	2.67156e-19	6.34449e-18	7.21251e-25	7.35745e-25	2.63027e-27	7.25212e-25	6.04001e-26	2.6433e-27	7.25212e-25	6.04001e-26
222	4.53039e-09	4.60349e-09	4.60349e-09	4.76711e-09	3.76531e-07	0.999899	2.63878e-12	2.63878e-12	2.68962e-12	1.32952e-10	1.18482e-06	2.92852e-12	2.98013e-12	1.53964e-10	1.18571e-06	2.98013e-12	1.53964e-10	1.18571e-06	1.56669e-10	1.45573e-06	9.58171e-05	1.95359e-15	1.97903e-15	8.12955e-14	5.5131e-12	1.97903e-15	8.12955e-14	5.5131e-12	8.23747e-14	6.76375e-12	2.28593e-10	2.84292e-15	1.2681e-13	5.52774e-12	1.27862e-13	6.77875e-12	2.33819e-10	1.27862e-13	6.77875e-12	2.33819e-10	2.84712e-10	2.19743e-18	8.52456e-17	1.31406e-15	8.58817e-17	1.61033e-15	9.82602e-16	8.58817e-17	1.61033e-15
223	3.14016e-09	3.14049e-09	3.14049e-09	3.14126e-09	4.20526e-05	0.998068	6.49915e-13	6.49915e-13	6.50187e-13	5.45745e-09	2.69979e-07	6.51013e-13	6.51288e-13	5.47076e-09	2.69987e-07	6.51288e-13	5.47076e-09	2.69987e-07	5.47316e-09	2.72578e-07	0.00188881	1.57801e-16	1.57944e-16	9.89955e-13	1.65984e-12	1.57944e-16	9.89955e-13	1.65984e-12	9.90894e-13	1.67571e-12	5.11887e-10	1.60713e-16	1.01259e-12	1.65994e-12	1.01352e-12	1.6758e-12	5.11942e-10	1.01352e-12	1.6758e-12	5.11942e-10	5.16832e-10	4.16151e-20	2.62229e-16	5.3325e-17	2.62751e-16	5.38333e-17	4.35397e-16	2.62751e-16	5.38333e-17
224	1.42492e-09	1.42492e-09	1.42492e-09	1.42493e-09	1.9838e-09	0.999993	7.46407e-14	7.46407e-14	7.46414e-14	9.39361e-14	1.7293e-08	7.46432e-14	7.46439e-14	9.39429e-14	1.7293e-08	7.46439e-14	9.39429e-14	1.7293e-08	9.39481e-14	1.73029e-08	7.20049e-06	4.70116e-18	4.70142e-18	5.55185e-18	6.29451e-16	4.70142e-18	5.55185e-18	6.29451e-16	5.55224e-18	6.30007e-16	2.42914e-13	4.7056e-18	5.55494e-18	6.29454e-16	5.55533e-18	6.3001e-16	2.42914e-13	5.55533e-18	6.3001e-16	2.42914e-13	2.42986e-13	4.16729e-22	4.37231e-22	1.94799e-22	4.37322e-22	1.95143e-22	6.25255e-20	4.37322e-22	1.95143e-22
225	1.30865e-09	1.30865e-09	1.30865e-09	1.30865e-09	1.30792e-09	0.999999	2.41224e-14	2.41224e-14	2.41224e-14	2.42888e-14	3.69716e-08	2.41224e-14	2.41224e-14	2.42888e-14	3.69716e-08	2.41224e-14	2.42888e-14	3.69716e-08	2.42889e-14	3.69722e-08	4.11698e-07	5.37835e-19	5.37837e-19	5.48914e-19	2.77416e-15	5.37837e-19	5.48914e-19	2.77416e-15	5.48918e-19	2.77419e-15	3.06952e-14	5.37869e-19	5.48939e-19	2.77416e-15	5.48943e-19	2.7742e-15	3.06952e-14	5.48943e-19	2.7742e-15	3.06952e-14	3.06954e-14	1.78327e-23	1.84486e-23	5.47148e-22	1.84493e-23	5.47156e-22	6.00927e-21	1.84493e-23	5.47156e-22
226	4.25005e-09	4.25006e-09	4.25006e-09	4.25012e-09	4.28021e-09	0.999988	2.94e-12	2.94e-12	2.94003e-12	2.95116e-12	2.47423e-06	2.94003e-12	2.94006e-12	2.9513e-12	2.47424e-06	2.94006e-12	2.9513e-12	2.47424e-06	2.95133e-12	2.47482e-06	2.51848e-06	2.32559e-15	2.32561e-15	2.33192e-15	1.25673e-11	2.32561e-15	2.33192e-15	1.25673e-11	2.33194e-15	1.25702e-11	1.27914e-11	2.32571e-15	2.33206e-15	1.25673e-11	2.33208e-15	1.25703e-11	1.27915e-11	2.33208e-15	1.25703e-11	1.27915e-11	1.27945e-11	2.21381e-18	2.21863e-18	1.37371e-16	2.21865e-18	1.37404e-16	1.39816e-16	2.21865e-18	1.37404e-16
227	8.34783e-09	8.34785e-09	8.34785e-09	8.35018e-09	8.3853e-09	0.999991	6.33286e-12	6.33286e-12	6.33364e-12	6.34166e-12	1.78938e-06	6.33308e-12	6.33385e-12	6.34188e-12	1.78945e-06	6.33385e-12	6.34188e-12	1.78945e-06	7.01051e-12	1.79037e-06	1.81294e-06	5.74319e-15	5.74366e-15	5.74651e-15	6.56834e-12	5.74366e-15	5.74651e-15	6.56834e-12	6.17782e-15	6.5717e-12	6.65382e-12	5.74685e-15	5.74968e-15	6.56857e-12	6.18125e-15	6.57193e-12	6.65405e-12	6.18125e-15	6.57193e-12	6.65405e-12	6.65821e-12	6.39595e-18	6.39739e-18	5.33252e-17	6.77611e-18	5.33287e-17	5.36054e-17	6.77611e-18	5.33287e-17
228	4.65663e-10	4.65663e-10	4.65663e-10	6.69324e-10	3.4163e-09	0.999999	4.63403e-14	4.63403e-14	7.23427e-14	2.57909e-13	9.16687e-08	4.63403e-14	7.23427e-14	2.57909e-13	9.16688e-08	7.23427e-14	2.57909e-13	9.16688e-08	5.83037e-11	1.10188e-07	4.95116e-07	7.73794e-18	1.43034e-17	3.24665e-17	1.73992e-14	1.43034e-17	3.24665e-17	1.73992e-14	1.47917e-14	2.08127e-14	9.19131e-14	1.43035e-17	3.24668e-17	1.73992e-14	1.47919e-14	2.08128e-14	9.19132e-14	1.47919e-14	2.08128e-14	9.19132e-14	9.96564e-14	5.16537e-21	7.74332e-21	3.01759e-20	5.36226e-18	3.07556e-20	5.14585e-20	5.36226e-18	3.07556e-20
229	1.97607e-09	1.97607e-09	1.97607e-09	1.53373e-08	1.16105e-07	0.999945	2.47489e-13	2.47489e-13	1.19561e-12	3.36968e-12	9.57203e-08	2.47489e-13	1.19561e-12	3.36968e-12	9.57203e-08	1.19561e-12	3.36968e-12	9.57203e-08	5.01319e-09	2.50002e-06	5.24665e-05	3.68236e-17	1.56359e-16	2.33221e-16	5.95072e-14	1.56359e-16	2.33221e-16	5.95072e-14	5.30928e-13	5.20076e-13	1.0091e-11	1.56359e-16	2.33221e-16	5.95072e-14	5.30928e-13	5.20076e-13	1.0091e-11	5.30928e-13	5.20076e-13	1.0091e-11	7.35362e-11	2.84387e-20	3.40109e-20	4.0665e-18	8.06898e-17	3.80831e-18	3.99807e-18	8.06898e-17	3.80831e-18
230	6.48192e-10	6.48192e-10	6.48192e-10	1.15192e-06	2.63003e-06	0.99758	2.89757e-14	2.89757e-14	5.09367e-11	6.36482e-11	1.77414e-08	2.89757e-14	5.09367e-11	6.36482e-11	1.77414e-08	5.09367e-11	6.36482e-11	1.77414e-08	4.52828e-07	0.000105931	0.00230944	1.60979e-18	3.20645e-15	3.93027e-15	1.46234e-14	3.20645e-15	3.93027e-15	1.46234e-14	2.24624e-11	8.59888e-12	8.25457e-11	3.20645e-15	3.93027e-15	1.46234e-14	2.24624e-11	8.59888e-12	8.25457e-11	2.24624e-11	8.59888e-12	8.25457e-11	1.20763e-07	2.65822e-19	3.24864e-19	3.65633e-19	1.58953e-15	9.08304e-17	1.87136e-17	1.58953e-15	9.08304e-17
231	2.01465e-09	2.01465e-09	2.01465e-09	7.92775e-07	4.35233e-05	0.996967	6.19333e-14	6.19333e-14	1.15277e-11	8.64044e-10	5.13451e-08	6.19333e-14	1.15277e-11	8.64044e-10	5.13451e-08	1.15277e-11	8.64044e-10	5.13451e-08	7.18833e-09	0.000125882	0.00286256	2.25347e-18	2.71207e-16	2.37702e-14	9.56309e-14	2.71207e-16	2.37702e-14	9.56309e-14	1.37786e-13	2.03636e-10	7.86323e-10	2.71207e-16	2.37702e-14	9.56309e-14	1.37786e-13	2.03636e-10	7.86323e-10	1.37786e-13	2.03636e-10	7.86323e-10	2.2364e-07	9.34013e-21	8.86267e-19	9.34088e-19	3.84007e-18	1.47655e-15	1.32991e-14	3.84007e-18	1.47655e-15
232	2.12796e-09	2.12796e-09	2.12796e-09	7.60638e-05	2.85263e-09	0.996985	8.81193e-14	8.81193e-14	2.19007e-09	1.08426e-13	1.21574e-07	8.81193e-14	2.19007e-09	1.08426e-13	1.21574e-07	2.19007e-09	1.08426e-13	1.21574e-07	2.78024e-09	0.00287758	6.04463e-05	4.15702e-18	8.46293e-14	4.95892e-18	8.30628e-13	8.46293e-14	4.95892e-18	8.30628e-13	1.03491e-13	2.76673e-10	4.05497e-10	8.46293e-14	4.95892e-18	8.30628e-13	1.03491e-13	2.76673e-10	4.05497e-10	1.03491e-13	2.76673e-10	4.05497e-10	1.3115e-07	4.11599e-18	2.31576e-22	1.98437e-17	4.93748e-18	6.52563e-17	9.49773e-15	4.93748e-18	6.52563e-17
233	3.99812e-11	3.99812e-11	3.99812e-11	7.985e-11	4.00923e-11	0.999999	4.14886e-16	4.14886e-16	6.48797e-16	4.17695e-16	2.91074e-09	4.14886e-16	6.48797e-16	4.17695e-16	2.91074e-09	6.48797e-16	4.17695e-16	2.91074e-09	8.76937e-16	7.34028e-07	1.82706e-08	4.88661e-21	6.90334e-21	4.94048e-21	1.71919e-17	6.90334e-21	4.94048e-21	1.71919e-17	9.13649e-21	4.24727e-15	1.32198e-16	6.90334e-21	4.94048e-21	1.71919e-17	9.13649e-21	4.24727e-15	1.32198e-16	9.13649e-21	4.24727e-15	1.32198e-16	1.28556e-14	9.1821e-26	7.03244e-26	9.86139e-25	1.20021e-25	2.37441e-22	9.89489e-24	1.20021e-25	2.37441e-22
234	7.34484e-10	7.34484e-10	7.34484e-10	4.11594e-05	4.14444e-05	0.983093	4.51824e-14	4.51824e-14	2.02284e-09	2.03048e-09	2.39947e-07	4.51824e-14	2.02284e-09	2.03048e-09	2.39947e-07	2.02284e-09	2.03048e-09	2.39947e-07	0.00017029	0.00720194	0.0093815	2.76607e-18	1.21955e-13	1.22285e-13	3.85942e-12	1.21955e-13	1.22285e-13	3.85942e-12	7.88297e-09	7.95228e-10	1.03462e-09	1.21955e-13	1.22285e-13	3.85942e-12	7.88297e-09	7.95228e-10	1.03462e-09	7.88297e-09	7.95228e-10	1.03462e-09	7.00366e-05	6.99981e-18	7.015e-18	1.43517e-16	4.70304e-13	3.07377e-16	3.99416e-16	4.70304e-13	3.07377e-16
235	4.33064e-09	4.33064e-09	4.33064e-09	4.33066e-09	4.33078e-09	0.999998	4.81774e-13	4.81774e-13	4.81775e-13	4.81789e-13	4.05424e-07	4.81774e-13	4.81775e-13	4.81789e-13	4.05424e-07	4.81775e-13	4.81789e-13	4.05424e-07	4.81962e-13	4.06363e-07	4.2588e-07	6.28768e-17	6.28769e-17	6.28785e-17	3.35226e-13	6.28769e-17	6.28785e-17	3.35226e-13	6.28939e-17	3.35998e-13	3.52042e-13	6.28769e-17	6.28785e-17	3.35226e-13	6.28939e-17	3.35998e-13	3.52042e-13	6.28939e-17	3.35998e-13	3.52042e-13	3.52827e-13	1.08193e-20	1.08194e-20	5.8924e-19	1.08213e-20	5.90588e-19	6.18606e-19	1.08213e-20	5.90588e-19
236	3.74573e-09	1.01401e-06	1.01401e-06	1.01404e-06	2.38402e-06	0.998893	4.29072e-10	4.29072e-10	4.29095e-10	5.80232e-10	4.26439e-07	2.2964e-07	2.29654e-07	2.413e-07	5.97191e-05	2.29654e-07	2.413e-07	5.97191e-05	2.41314e-07	6.00089e-05	0.000919981	1.26009e-10	1.26025e-10	1.25605e-10	7.3402e-11	1.26025e-10	1.25605e-10	7.3402e-11	1.25621e-10	7.37564e-11	6.74979e-10	6.49271e-08	6.46703e-08	6.49693e-09	6.46787e-08	6.5283e-09	5.9246e-08	6.46787e-08	6.5283e-09	5.9246e-08	5.95321e-08	3.7155e-11	3.6896e-11	3.58671e-13	3.6907e-11	3.60395e-13	6.74498e-14	3.6907e-11	3.60395e-13
237	2.40267e-08	2.46041e-08	2.46041e-08	2.46042e-08	4.43593e-05	0.998643	1.54315e-11	1.54315e-11	1.54318e-11	1.66226e-08	4.31332e-07	2.61344e-11	2.61358e-11	2.81515e-08	1.24466e-06	2.61358e-11	2.81515e-08	1.24466e-06	2.81531e-08	1.24863e-06	0.00130852	1.61875e-14	1.61884e-14	1.28151e-11	3.01105e-12	1.61884e-14	1.28151e-11	3.01105e-12	1.28159e-11	3.02064e-12	6.90349e-10	2.03974e-13	1.6146e-10	6.99183e-12	1.6148e-10	7.01123e-12	1.60302e-09	1.6148e-10	7.01123e-12	1.60302e-09	1.60747e-09	1.08224e-16	8.46628e-14	1.30437e-16	8.46738e-14	1.30798e-16	6.43796e-15	8.46738e-14	1.30798e-16
238	1.75897e-08	1.75883e-08	1.75883e-08	1.75883e-08	2.36794e-08	0.999913	2.0275e-12	2.0275e-12	2.0275e-12	2.68042e-12	1.47304e-07	2.07524e-12	2.07524e-12	2.92761e-12	2.00829e-07	2.07524e-12	2.92761e-12	2.00829e-07	2.92784e-12	2.01091e-07	8.61437e-05	3.29816e-16	3.2982e-16	4.14544e-16	6.88505e-14	3.2982e-16	4.14544e-16	6.88505e-14	4.14574e-16	6.89559e-14	2.37741e-11	9.94469e-16	8.82701e-16	9.93366e-14	8.82792e-16	9.94853e-14	2.77783e-11	8.82792e-16	9.94853e-14	2.77783e-11	2.77978e-11	5.27381e-19	3.26833e-19	1.84307e-19	3.26871e-19	1.84678e-19	2.49953e-17	3.26871e-19	1.84678e-19
239	1.41768e-08	1.41767e-08	1.41767e-08	1.41767e-08	1.41016e-08	0.999981	2.49097e-12	2.49097e-12	2.49097e-12	2.49628e-12	1.11461e-06	2.49131e-12	2.49131e-12	2.49811e-12	1.12284e-06	2.49131e-12	2.49811e-12	1.12284e-06	2.49811e-12	1.12288e-06	1.43415e-05	5.0935e-16	5.0935e-16	5.12418e-16	2.56897e-12	5.0935e-16	5.12418e-16	2.56897e-12	5.12418e-16	2.56906e-12	3.25928e-11	5.13391e-16	5.15497e-16	2.58806e-12	5.15498e-16	2.58815e-12	3.27078e-11	5.15498e-16	2.58815e-12	3.27078e-11	3.27083e-11	1.30246e-19	1.3012e-19	1.10733e-17	1.3012e-19	1.10737e-17	1.39027e-16	1.3012e-19	1.10737e-17
240	6.28941e-10	6.28942e-10	6.28942e-10	6.28942e-10	6.29812e-10	0.999998	1.52066e-13	1.52066e-13	1.52066e-13	1.52248e-13	3.36861e-07	1.52066e-13	1.52066e-13	1.52248e-13	3.36871e-07	1.52066e-13	1.52248e-13	3.36871e-07	1.52248e-13	3.36871e-07	3.53747e-07	4.17696e-17	4.17696e-17	4.18171e-17	2.31512e-13	4.17696e-17	4.18171e-17	2.31512e-13	4.18171e-17	2.31512e-13	2.43078e-13	4.17696e-17	4.18172e-17	2.31519e-13	4.18172e-17	2.31519e-13	2.43085e-13	4.18172e-17	2.31519e-13	2.43085e-13	2.43085e-13	1.37381e-20	1.37535e-20	5.01245e-19	1.37535e-20	5.01245e-19	5.26219e-19	1.37535e-20	5.01245e-19
241	8.03413e-08	4.12894e-05	4.12894e-05	4.12894e-05	4.15799e-05	0.96097	2.47504e-08	2.47504e-08	2.47504e-08	2.48477e-08	1.27581e-05	2.54692e-05	2.54692e-05	2.55693e-05	0.00930282	2.54692e-05	2.55693e-05	0.00930282	2.55694e-05	0.0093031	0.010133	1.35601e-08	1.35601e-08	1.3599e-08	1.04798e-07	1.35601e-08	1.3599e-08	1.04798e-07	1.3599e-08	1.04801e-07	1.14102e-07	1.24206e-05	1.24562e-05	9.51948e-05	1.24563e-05	9.51977e-05	0.000103647	1.24563e-05	9.51977e-05	0.000103647	0.00010365	6.23622e-09	6.25047e-09	1.23297e-09	6.25049e-09	1.23301e-09	1.34186e-09	6.25049e-09	1.23301e-09
242	1.6122e-08	1.61225e-08	1.61225e-08	1.62047e-08	1.6123e-08	0.999986	2.583e-11	2.583e-11	2.59329e-11	2.58305e-11	2.79261e-06	2.58313e-11	2.59377e-11	2.58318e-11	2.79481e-06	2.59377e-11	2.58318e-11	2.79481e-06	2.59383e-11	3.18129e-06	2.79612e-06	4.85388e-14	4.87242e-14	4.85396e-14	1.60935e-11	4.87242e-14	4.85396e-14	1.60935e-11	4.87251e-14	1.83122e-11	1.6101e-11	4.87418e-14	4.855e-14	1.61061e-11	4.87427e-14	1.83258e-11	1.61136e-11	4.87427e-14	1.83258e-11	1.61136e-11	1.83343e-11	1.11809e-16	1.11378e-16	2.19713e-16	1.11811e-16	2.49383e-16	2.19815e-16	1.11811e-16	2.49383e-16
243	5.58633e-09	5.58633e-09	5.58633e-09	5.79123e-09	5.58634e-09	0.999997	1.51853e-12	1.51853e-12	1.54192e-12	1.51853e-12	5.31191e-07	1.51853e-12	1.54193e-12	1.51853e-12	5.31238e-07	1.54193e-12	1.51853e-12	5.31238e-07	1.54193e-12	6.11607e-07	5.31267e-07	5.2568e-16	5.31686e-16	5.25681e-16	5.76341e-13	5.31686e-16	5.25681e-16	5.76341e-13	5.31687e-16	6.62784e-13	5.76372e-13	5.31701e-16	5.2569e-16	5.76393e-13	5.31702e-16	6.62842e-13	5.76424e-13	5.31702e-16	6.62842e-13	5.76424e-13	6.62878e-13	2.8587e-19	2.82392e-19	1.63285e-18	2.85872e-19	1.70602e-18	1.63293e-18	2.85872e-19	1.70602e-18
244	7.68763e-09	7.68763e-09	7.68763e-09	2.04618e-08	7.68763e-09	0.999994	2.30055e-12	2.30055e-12	4.07162e-12	2.30055e-12	7.06014e-07	2.30055e-12	4.07162e-12	2.30055e-12	7.06015e-07	4.07162e-12	2.30055e-12	7.06015e-07	4.07162e-12	3.57679e-06	7.06016e-07	8.25764e-16	1.25288e-15	8.25764e-16	1.04513e-12	1.25288e-15	8.25764e-16	1.04513e-12	1.25288e-15	5.14756e-12	1.04513e-12	1.25288e-15	8.25764e-16	1.04513e-12	1.25288e-15	5.14758e-12	1.04513e-12	1.25288e-15	5.14758e-12	1.04513e-12	5.14758e-12	5.21748e-19	3.68495e-19	9.78277e-18	5.21748e-19	1.33248e-17	9.78279e-18	5.21748e-19	1.33248e-17
245	6.51657e-09	6.51657e-09	6.51657e-09	1.01163e-06	6.51657e-09	0.999848	1.82832e-12	1.82832e-12	1.90911e-10	1.82832e-12	1.27391e-06	1.82832e-12	1.90911e-10	1.82832e-12	1.27391e-06	1.90911e-10	1.82832e-12	1.27391e-06	1.90911e-10	0.000145597	1.27391e-06	5.87354e-16	5.12974e-14	5.87354e-16	4.86244e-12	5.12974e-14	5.87354e-16	4.86244e-12	5.12974e-14	3.72391e-10	4.86244e-12	5.12974e-14	5.87354e-16	4.86244e-12	5.12974e-14	3.72391e-10	4.86244e-12	5.12974e-14	3.72391e-10	4.86244e-12	3.72391e-10	1.78791e-17	2.26546e-19	3.69306e-16	1.78791e-17	1.68953e-15	3.69306e-16	1.78791e-17	1.68953e-15
246	5.02549e-12	5.02549e-12	5.02549e-12	4.17444e-05	5.02549e-12	0.98259	6.71845e-17	6.71845e-17	3.72012e-10	6.71845e-17	2.05808e-08	6.71845e-17	3.72012e-10	6.71845e-17	2.05808e-08	3.72012e-10	6.71845e-17	2.05808e-08	3.72012e-10	0.0173678	2.05808e-08	1.00518e-21	4.45239e-15	1.00518e-21	1.14951e-13	4.45239e-15	1.00518e-21	1.14951e-13	4.45239e-15	3.75964e-11	1.14951e-13	4.45239e-15	1.00518e-21	1.14951e-13	4.45239e-15	3.75964e-11	1.14951e-13	4.45239e-15	3.75964e-11	1.14951e-13	3.75964e-11	6.71446e-20	1.56305e-26	1.04842e-18	6.71446e-20	1.1699e-18	1.04842e-18	6.71446e-20	1.1699e-18
247	2.20175e-09	2.20175e-09	2.20175e-09	2.20177e-09	2.20175e-09	0.999994	9.55097e-13	9.55097e-13	9.55106e-13	9.55097e-13	1.1245e-06	9.55097e-13	9.55106e-13	9.55097e-13	1.1245e-06	9.55106e-13	9.55097e-13	1.1245e-06	9.55106e-13	1.12487e-06	1.1245e-06	4.72119e-16	4.72123e-16	4.72119e-16	2.58673e-12	4.72123e-16	4.72119e-16	2.58673e-12	4.72123e-16	2.58758e-12	2.58673e-12	4.72123e-16	4.72119e-16	2.58673e-12	4.72123e-16	2.58758e-12	2.58673e-12	4.72123e-16	2.58758e-12	2.58673e-12	2.58758e-12	2.80205e-19	2.80202e-19	1.42164e-17	2.80205e-19	1.42211e-17	1.42164e-17	2.80205e-19	1.42211e-17
248	2.89247e-08	3.04857e-07	3.04857e-07	3.68192e-05	3.04857e-07	0.803545	2.97018e-10	2.97018e-10	7.49805e-09	2.97018e-10	6.0523e-06	1.31952e-07	1.94306e-06	1.31952e-07	0.000896328	1.94306e-06	1.31952e-07	0.000896328	1.94306e-06	0.193105	0.000896348	2.1618e-10	5.28417e-10	2.1618e-10	9.25301e-09	5.28417e-10	2.1618e-10	9.25301e-09	5.28417e-10	1.00915e-06	9.25321e-09	1.36854e-07	1.1524e-07	1.71971e-06	1.36854e-07	0.00020114	1.71974e-06	1.36854e-07	0.00020114	1.71974e-06	0.000201144	1.17339e-10	1.93727e-10	5.25457e-11	1.17339e-10	1.56234e-09	5.25469e-11	1.17339e-10	1.56234e-09
249	3.35533e-08	1.21569e-05	1.21569e-05	0.00091827	1.21569e-05	0.140356	3.07092e-09	3.07092e-09	1.88993e-08	3.07092e-09	1.79116e-06	2.20623e-06	1.03859e-05	2.20623e-06	0.000984309	1.03859e-05	2.20623e-06	0.000984309	1.03859e-05	0.844248	0.000984314	6.61e-10	4.70656e-10	6.61e-10	2.77831e-08	4.70656e-10	6.61e-10	2.77831e-08	4.70656e-10	5.95219e-06	2.77832e-08	3.0049e-07	4.23069e-07	1.77381e-05	3.0049e-07	0.00377773	1.77382e-05	3.0049e-07	0.00377773	1.77382e-05	0.00377775	1.48204e-10	2.9041e-10	2.52138e-09	1.48204e-10	2.82304e-08	2.52139e-09	1.48204e-10	2.82304e-08
250	4.25677e-07	4.25804e-07	4.25806e-07	6.17319e-05	4.25711e-07	0.950687	5.49777e-09	5.49779e-09	5.09199e-07	5.49678e-09	0.000361882	5.50039e-09	5.09344e-07	5.49811e-09	0.000362147	5.09348e-07	5.49814e-09	0.000362152	5.09231e-07	0.047694	0.000361952	9.34966e-11	6.90563e-09	9.344e-11	3.43017e-07	6.90569e-09	9.34404e-11	3.43022e-07	6.90369e-09	2.57691e-05	3.4283e-07	6.91587e-09	9.3502e-11	3.43278e-07	6.90605e-09	2.57882e-05	3.43083e-07	6.90611e-09	2.57886e-05	3.43088e-07	2.57741e-05	1.30514e-10	1.73318e-12	1.1413e-09	1.30109e-10	2.33562e-08	1.14064e-09	1.30111e-10	2.33566e-08
251	1.80867e-08	1.80871e-08	1.80871e-08	8.99791e-08	1.80868e-08	0.999667	5.45703e-11	5.45703e-11	2.28702e-10	5.45694e-11	1.80379e-05	5.45716e-11	2.28717e-10	5.45706e-11	1.80394e-05	2.28718e-10	5.45706e-11	1.80394e-05	2.28706e-10	0.000260471	1.80383e-05	1.94459e-13	7.81045e-13	1.94455e-13	6.824e-10	7.81046e-13	1.94455e-13	6.82402e-10	7.81009e-13	9.35486e-09	6.82359e-10	7.81098e-13	1.9446e-13	6.82458e-10	7.81058e-13	9.35545e-09	6.82415e-10	7.81059e-13	9.35546e-09	6.82416e-10	9.35502e-09	3.46531e-15	8.6284e-16	5.14121e-14	3.46513e-15	6.66499e-13	5.14087e-14	3.46513e-15	6.665e-13
252	1.51022e-07	1.51541e-07	1.51552e-07	3.73588e-06	3.50191e-06	0.999096	9.26362e-10	9.26463e-10	1.60773e-08	1.58693e-08	1.7098e-05	1.04933e-09	1.65034e-08	1.59667e-08	1.77498e-05	1.65229e-08	1.59685e-08	1.77634e-05	2.52099e-07	0.00064184	0.000201406	1.03095e-11	1.19128e-10	1.09125e-10	6.96654e-10	1.19542e-10	1.09158e-10	6.97187e-10	1.62535e-09	2.1758e-08	6.97463e-09	3.24327e-10	1.57808e-10	7.30845e-10	1.79315e-09	2.26745e-08	7.24094e-09	1.79937e-09	2.26974e-08	7.24649e-09	1.69805e-07	1.0705e-11	3.26292e-12	1.38507e-13	2.46949e-11	1.41699e-12	1.12423e-12	2.49484e-11	1.4185e-12
253	1.03357e-07	1.03362e-07	1.03362e-07	2.1228e-06	1.11548e-07	0.99931	1.43407e-10	1.43407e-10	2.39473e-09	1.5589e-10	1.49608e-05	1.43904e-10	2.39926e-09	1.55994e-10	1.51076e-05	2.39945e-09	1.55996e-10	1.51106e-05	3.92909e-09	0.000585266	5.64435e-05	2.85072e-13	4.40962e-12	3.03704e-13	4.92345e-10	4.4111e-12	3.03715e-13	4.92447e-10	7.33836e-12	1.77733e-08	1.81637e-09	5.04391e-12	3.14809e-13	4.97772e-10	7.49504e-12	1.79613e-08	1.8341e-09	7.50072e-12	1.79659e-08	1.83447e-09	5.21081e-08	3.41378e-14	1.29197e-15	3.68794e-14	2.5019e-14	9.4377e-13	1.32484e-13	2.50849e-14	9.44018e-13
254	1.23124e-07	1.23126e-07	1.23126e-07	1.35141e-07	1.2369e-07	0.999617	4.23089e-10	4.23089e-10	4.53094e-10	4.24769e-10	5.95109e-05	4.23098e-10	4.53114e-10	4.24776e-10	5.95312e-05	4.53115e-10	4.24776e-10	5.95316e-05	4.57958e-10	0.000138241	6.52402e-05	1.85013e-12	1.96708e-12	1.85734e-12	7.52904e-09	1.96708e-12	1.85734e-12	7.5291e-09	1.98644e-12	1.74625e-08	8.25113e-09	1.96742e-12	1.85744e-12	7.53168e-09	1.98659e-12	1.74688e-08	8.25396e-09	1.9866e-12	1.7469e-08	8.25402e-09	1.88565e-08	1.10886e-14	1.04929e-14	1.62354e-12	1.11917e-14	3.76182e-12	1.77938e-12	1.11917e-14	3.76185e-12
255	1.11064e-07	1.11064e-07	1.11064e-07	1.12069e-07	1.11136e-07	0.999316	9.2532e-10	9.2532e-10	9.31819e-10	9.25783e-10	0.000135967	9.25322e-10	9.31821e-10	9.25785e-10	0.000135967	9.31821e-10	9.25785e-10	0.000135967	9.32306e-10	0.000139088	0.000136194	9.58284e-12	9.64504e-12	9.58728e-12	3.96978e-08	9.64504e-12	9.58728e-12	3.96978e-08	9.64968e-12	4.06145e-08	3.97643e-08	9.64506e-12	9.58729e-12	3.96981e-08	9.6497e-12	4.06148e-08	3.97646e-08	9.6497e-12	4.06148e-08	3.97646e-08	4.06824e-08	1.26355e-13	1.25606e-13	2.00849e-11	1.26416e-13	2.05516e-11	2.01187e-11	1.26416e-13	2.05516e-11
256	3.79287e-10	3.79287e-10	3.79287e-10	3.79452e-10	3.79299e-10	0.999998	2.1106e-13	2.1106e-13	2.11144e-13	2.11066e-13	3.24311e-07	2.1106e-13	2.11144e-13	2.11066e-13	3.24311e-07	2.11144e-13	2.11066e-13	3.24311e-07	2.1115e-13	3.24807e-07	3.24347e-07	1.42968e-16	1.43033e-16	1.42973e-16	2.16962e-13	1.43033e-16	1.42973e-16	2.16962e-13	1.43037e-16	2.17297e-13	2.16987e-13	1.43033e-16	1.42973e-16	2.16962e-13	1.43037e-16	2.17297e-13	2.16987e-13	1.43037e-16	2.17297e-13	2.16987e-13	2.17321e-13	1.22384e-19	1.22317e-19	6.88329e-19	1.22389e-19	6.894e-19	6.88406e-19	1.22389e-19	6.894e-19
257	2.15283e-10	2.15283e-10	2.15283e-10	2.15284e-10	2.15283e-10	1	3.3409e-15	3.3409e-15	3.34115e-15	3.34092e-15	1.21199e-08	3.3409e-15	3.34115e-15	3.34092e-15	1.21199e-08	3.34115e-15	3.34092e-15	1.21199e-08	3.34117e-15	1.21226e-08	1.21201e-08	3.26543e-19	3.26669e-19	3.26552e-19	2.97672e-16	3.26669e-19	3.26552e-19	2.97672e-16	3.26678e-19	2.97737e-16	2.97677e-16	3.26669e-19	3.26552e-19	2.97672e-16	3.26679e-19	2.97737e-16	2.97677e-16	3.26679e-19	2.97737e-16	2.97677e-16	2.97742e-16	1.61472e-22	1.61388e-22	3.38247e-23	1.61479e-22	3.38328e-23	3.38253e-23	1.61479e-22	3.38328e-23
258	2.25003e-07	2.25003e-07	2.25003e-07	2.27038e-07	2.25146e-07	0.99904	1.71216e-09	1.71216e-09	1.72484e-09	1.71306e-09	0.000189642	1.71216e-09	1.72484e-09	1.71306e-09	0.000189644	1.72484e-09	1.71306e-09	0.000189645	1.72582e-09	0.000198667	0.000190299	1.68627e-11	1.69825e-11	1.68712e-11	7.78699e-08	1.69825e-11	1.68712e-11	7.78699e-08	1.69918e-11	8.15882e-08	7.81397e-08	1.69826e-11	1.68712e-11	7.78709e-08	1.69918e-11	8.15892e-08	7.81406e-08	1.69918e-11	8.15892e-08	7.81406e-08	8.18685e-08	2.14816e-13	2.1338e-13	5.43881e-11	2.14936e-13	5.69958e-11	5.45772e-11	2.14936e-13	5.69959e-11
259	2.66845e-07	2.66849e-07	2.66849e-07	5.58149e-05	2.68097e-07	0.964351	3.46379e-09	3.46379e-09	4.77734e-07	3.47598e-09	0.000216339	3.46384e-09	4.7774e-07	3.47602e-09	0.000216347	4.7774e-07	3.47603e-09	0.000216347	4.79581e-07	0.034678	0.000218669	5.84693e-11	6.23432e-09	5.86549e-11	1.24606e-07	6.23432e-09	5.86549e-11	1.24606e-07	6.25578e-09	1.08648e-05	1.25951e-07	6.23446e-09	5.86558e-11	1.24611e-07	6.25587e-09	1.08652e-05	1.25955e-07	6.25587e-09	1.08652e-05	1.25956e-07	1.0982e-05	1.10521e-10	1.03439e-12	2.78221e-10	1.10885e-10	5.78233e-09	2.81241e-10	1.10885e-10	5.78234e-09
260	7.64774e-08	7.64774e-08	7.64774e-08	3.02124e-07	7.64919e-08	0.998519	2.79423e-10	2.79423e-10	1.0008e-09	2.7949e-10	4.82192e-05	2.79423e-10	1.00081e-09	2.7949e-10	4.82195e-05	1.00081e-09	2.7949e-10	4.82195e-05	1.00214e-09	0.00128739	4.83071e-05	1.24856e-12	4.44097e-12	1.24901e-12	4.92064e-09	4.44097e-12	1.24901e-12	4.92064e-09	4.44662e-12	1.2197e-07	4.92989e-09	4.44099e-12	1.24901e-12	4.92068e-09	4.44664e-12	1.21971e-07	4.92992e-09	4.44664e-12	1.21971e-07	4.92992e-09	1.22138e-07	2.55895e-14	7.30201e-15	9.00712e-13	2.56225e-14	2.04182e-11	9.02551e-13	2.56225e-14	2.04182e-11
261	4.76572e-07	4.76608e-07	4.76609e-07	5.99879e-05	5.97726e-05	0.872914	7.4444e-09	7.4444e-09	6.94506e-07	6.92655e-07	0.000435124	7.44608e-09	6.94572e-07	6.92699e-07	0.000435172	6.94574e-07	6.927e-07	0.000435173	0.000103921	0.0605415	0.060165	1.31018e-10	1.2098e-08	1.20683e-08	5.55204e-07	1.2098e-08	1.20683e-08	5.55205e-07	1.37449e-06	3.88793e-05	3.86357e-05	1.21077e-08	1.20723e-08	5.55268e-07	1.37467e-06	3.88837e-05	3.864e-05	1.37467e-06	3.88837e-05	3.86401e-05	0.00459416	2.19176e-10	2.18425e-10	2.52352e-09	2.58618e-08	4.21703e-08	4.1904e-08	2.58619e-08	4.21704e-08
262	7.21581e-09	7.21582e-09	7.21582e-09	2.41369e-08	2.4035e-08	0.99984	9.18244e-12	9.18244e-12	2.88091e-11	2.86972e-11	3.75027e-06	9.18248e-12	2.88095e-11	2.86976e-11	3.75033e-06	2.88095e-11	2.86976e-11	3.75034e-06	4.07817e-10	7.47631e-05	7.43494e-05	1.36817e-14	4.37817e-14	4.36154e-14	2.90434e-11	4.37817e-14	4.36154e-14	2.90434e-11	5.48448e-13	5.26044e-10	5.23197e-10	4.37824e-14	4.36161e-14	2.90439e-11	5.48456e-13	5.2605e-10	5.23203e-10	5.48456e-13	5.26051e-10	5.23204e-10	6.77121e-09	8.29062e-17	8.25843e-17	5.65837e-16	9.94641e-16	9.33268e-15	9.2834e-15	9.94642e-16	9.33269e-15
263	3.42876e-08	1.95374e-07	1.9836e-07	8.90764e-08	3.42832e-08	0.999862	2.21828e-09	2.24439e-09	1.15038e-09	4.04419e-10	1.7392e-05	4.52447e-08	1.43284e-08	2.2149e-09	3.10329e-05	1.48592e-08	2.24095e-09	3.13088e-05	1.14875e-09	3.98204e-05	1.73931e-05	1.09318e-09	4.61578e-10	6.85636e-11	1.25801e-09	4.74904e-10	6.92376e-11	1.26905e-09	4.30955e-11	1.54587e-09	6.57566e-10	6.97821e-09	1.09169e-09	6.75504e-09	4.6076e-10	4.50302e-09	1.25769e-09	4.74061e-10	4.6083e-09	1.26873e-09	1.5457e-09	3.88239e-10	5.95014e-11	1.10825e-12	3.20244e-11	4.91732e-13	1.69275e-13	3.27294e-11	5.02599e-13
264	2.64961e-08	2.91839e-08	2.92326e-08	4.43981e-07	2.64961e-08	0.999887	7.07045e-11	7.12169e-11	9.11069e-10	3.43551e-11	5.42125e-06	8.59006e-10	4.62505e-09	7.064e-11	6.39561e-06	4.76842e-09	7.11513e-11	6.4153e-06	9.10595e-10	8.84041e-05	5.42133e-06	2.17473e-11	1.75503e-10	1.53099e-12	8.37062e-11	1.80284e-10	1.5452e-12	8.39757e-11	1.88481e-11	9.38738e-10	6.98156e-11	2.42282e-09	2.17192e-11	1.42388e-10	1.7521e-10	1.22281e-09	8.37038e-11	1.79983e-10	1.23112e-09	8.39732e-11	9.38736e-10	1.45734e-10	1.11719e-12	5.25521e-14	1.30892e-11	4.0026e-14	1.31418e-14	1.3362e-11	4.0651e-14
265	2.32569e-08	2.32772e-08	2.32775e-08	2.36861e-08	2.32569e-08	0.999913	6.52377e-11	6.52403e-11	6.59002e-11	6.50399e-11	1.70518e-05	6.82604e-11	6.67796e-11	6.52374e-11	1.70704e-05	6.68092e-11	6.524e-11	1.70707e-05	6.59001e-11	1.86277e-05	1.70518e-05	2.92088e-13	2.60362e-13	2.46069e-13	6.06966e-10	2.60743e-13	2.4611e-13	6.0698e-10	2.45982e-13	6.62304e-10	6.06282e-10	4.11999e-13	2.92033e-13	6.08046e-10	2.6034e-13	6.63181e-10	6.06966e-10	2.6072e-13	6.63201e-10	6.0698e-10	6.62304e-10	5.88686e-15	2.79003e-15	4.06818e-14	1.90649e-15	4.42578e-14	4.04761e-14	1.91594e-15	4.42602e-14
266	7.77541e-08	7.77548e-08	7.77548e-08	7.77762e-08	7.77541e-08	0.999904	2.34166e-10	2.34166e-10	2.34243e-10	2.34155e-10	1.91571e-05	2.34306e-10	2.34287e-10	2.34166e-10	1.91585e-05	2.34288e-10	2.34166e-10	1.91585e-05	2.34243e-10	1.92737e-05	1.91571e-05	8.88223e-13	8.85622e-13	8.83916e-13	7.69304e-10	8.85658e-13	8.8392e-13	7.69306e-10	8.84189e-13	7.73932e-10	7.69249e-10	8.98814e-13	8.88218e-13	7.69368e-10	8.8562e-13	7.7399e-10	7.69304e-10	8.85656e-13	7.73991e-10	7.69306e-10	7.73932e-10	5.14347e-15	4.68338e-15	5.59087e-14	4.54737e-15	5.62419e-14	5.58997e-14	4.54888e-15	5.6242e-14
267	1.37953e-08	1.37953e-08	1.37953e-08	1.37955e-08	1.37953e-08	0.99997	1.68522e-11	1.68522e-11	1.68525e-11	1.68522e-11	5.91215e-06	1.68523e-11	1.68525e-11	1.68522e-11	5.91218e-06	1.68525e-11	1.68522e-11	5.91218e-06	1.68525e-11	5.9147e-06	5.91215e-06	2.56303e-14	2.56302e-14	2.56295e-14	7.21763e-11	2.56303e-14	2.56295e-14	7.21763e-11	2.563e-14	7.22072e-11	7.2176e-11	2.56326e-14	2.56303e-14	7.21767e-11	2.56302e-14	7.22076e-11	7.21763e-11	2.56303e-14	7.22076e-11	7.21763e-11	7.22072e-11	5.14545e-17	5.14188e-17	1.73183e-15	5.1409e-17	1.73257e-15	1.73182e-15	5.14091e-17	1.73257e-15
268	1.10713e-08	1.10713e-08	1.10713e-08	1.10713e-08	1.10713e-08	0.999977	1.84674e-11	1.84674e-11	1.84674e-11	1.84674e-11	4.60032e-06	1.84674e-11	1.84674e-11	1.84674e-11	4.60032e-06	1.84674e-11	1.84674e-11	4.60032e-06	1.84674e-11	4.60034e-06	4.60032e-06	3.71619e-14	3.71619e-14	3.71619e-14	4.36848e-11	3.71619e-14	3.71619e-14	4.36848e-11	3.71619e-14	4.3685e-11	4.36848e-11	3.71619e-14	3.71619e-14	4.36848e-11	3.71619e-14	4.3685e-11	4.36848e-11	3.71619e-14	4.3685e-11	4.36848e-11	4.3685e-11	9.2761e-17	9.27608e-17	8.85694e-16	9.27608e-17	8.85698e-16	8.85693e-16	9.27608e-17	8.85698e-16
269	5.3831e-09	5.3831e-09	5.3831e-09	5.3831e-09	5.3831e-09	0.999995	1.9665e-12	1.9665e-12	1.9665e-12	1.9665e-12	1.03382e-06	1.9665e-12	1.9665e-12	1.9665e-12	1.03382e-06	1.9665e-12	1.9665e-12	1.03382e-06	1.9665e-12	1.03382e-06	1.03382e-06	9.1199e-16	9.1199e-16	9.1199e-16	2.18398e-12	9.1199e-16	9.1199e-16	2.18398e-12	9.1199e-16	2.18398e-12	2.18398e-12	9.11991e-16	9.1199e-16	2.18398e-12	9.1199e-16	2.18398e-12	2.18398e-12	9.1199e-16	2.18398e-12	2.18398e-12	2.18398e-12	6.34518e-19	6.34518e-19	1.01843e-17	6.34518e-19	1.01843e-17	1.01843e-17	6.34518e-19	1.01843e-17
270	1.65802e-09	1.65802e-09	1.65802e-09	1.65802e-09	1.65802e-09	0.999998	3.12071e-13	3.12071e-13	3.12071e-13	3.12071e-13	2.99691e-07	3.12071e-13	3.12071e-13	3.12071e-13	2.99691e-07	3.12071e-13	3.12071e-13	2.99691e-07	3.12071e-13	2.99691e-07	2.99691e-07	7.04156e-17	7.04156e-17	7.04156e-17	1.82795e-13	7.04156e-17	7.04156e-17	1.82795e-13	7.04156e-17	1.82795e-13	1.82795e-13	7.04156e-17	7.04156e-17	1.82795e-13	7.04156e-17	1.82795e-13	1.82795e-13	7.04156e-17	1.82795e-13	1.82795e-13	1.82795e-13	1.98633e-20	1.98633e-20	3.0256e-19	1.98633e-20	3.0256e-19	3.0256e-19	1.98633e-20	3.0256e-19
271	7.05065e-10	7.05065e-10	7.05065e-10	7.05065e-10	7.05065e-10	1	4.50714e-14	4.50714e-14	4.50714e-14	4.50714e-14	9.5706e-08	4.50714e-14	4.50714e-14	4.50714e-14	9.5706e-08	4.50714e-14	4.50714e-14	9.5706e-08	4.50714e-14	9.5706e-08	9.5706e-08	3.31632e-18	3.31632e-18	3.31632e-18	1.85891e-14	3.31632e-18	3.31632e-18	1.85891e-14	3.31632e-18	1.85891e-14	1.85891e-14	3.31632e-18	3.31632e-18	1.85891e-14	3.31632e-18	1.85891e-14	1.85891e-14	3.31632e-18	1.85891e-14	1.85891e-14	1.85891e-14	3.04741e-22	3.04741e-22	1.09352e-20	3.04741e-22	1.09352e-20	1.09352e-20	3.04741e-22	1.09352e-20
272	4.75101e-08	4.75101e-08	4.75101e-08	4.75101e-08	4.75101e-08	0.999923	5.94546e-11	5.94546e-11	5.94547e-11	5.94546e-11	1.54089e-05	5.94546e-11	5.94547e-11	5.94546e-11	1.54089e-05	5.94547e-11	5.94546e-11	1.54089e-05	5.94547e-11	1.54093e-05	1.54089e-05	8.94779e-14	8.94779e-14	8.94778e-14	4.95199e-10	8.94779e-14	8.94778e-14	4.95199e-10	8.94779e-14	4.95209e-10	4.95198e-10	8.9478e-14	8.94779e-14	4.95199e-10	8.94779e-14	4.95209e-10	4.95199e-10	8.94779e-14	4.95209e-10	4.95199e-10	4.95209e-10	1.70309e-16	1.70306e-16	2.75973e-14	1.70305e-16	2.75979e-14	2.75973e-14	1.70305e-16	2.75979e-14
273	4.74195e-08	4.742e-08	4.742e-08	4.74343e-08	4.74195e-08	0.999967	2.16781e-10	2.16781e-10	2.1684e-10	2.16774e-10	6.50241e-06	2.1685e-10	2.16862e-10	2.16781e-10	6.50257e-06	2.16863e-10	2.16781e-10	6.50258e-06	2.1684e-10	6.5159e-06	6.50241e-06	1.16976e-12	1.16886e-12	1.16794e-12	8.83171e-11	1.16888e-12	1.16794e-12	8.83172e-11	1.16823e-12	8.84983e-11	8.83149e-11	1.17414e-12	1.16976e-12	8.83197e-11	1.16886e-12	8.85006e-11	8.83171e-11	1.16888e-12	8.85006e-11	8.83172e-11	8.84983e-11	8.13088e-15	7.97606e-15	3.14994e-15	7.93055e-15	3.15635e-15	3.14977e-15	7.93109e-15	3.15635e-15
274	1.09861e-08	1.09861e-08	1.09861e-08	1.09861e-08	1.09861e-08	0.999994	3.2906e-12	3.2906e-12	3.29065e-12	3.2906e-12	1.21116e-06	3.29065e-12	3.29067e-12	3.2906e-12	1.21117e-06	3.29067e-12	3.2906e-12	1.21117e-06	3.29065e-12	1.21195e-06	1.21116e-06	1.59658e-15	1.59629e-15	1.59595e-15	3.0142e-12	1.5963e-15	1.59595e-15	3.0142e-12	1.59607e-15	3.01617e-12	3.01418e-12	1.5981e-15	1.59658e-15	3.01423e-12	1.59629e-15	3.01619e-12	3.0142e-12	1.5963e-15	3.01619e-12	3.0142e-12	3.01617e-12	2.44563e-18	2.41897e-18	1.62274e-17	2.41119e-18	1.6238e-17	1.62271e-17	2.41128e-18	1.6238e-17
275	6.71243e-09	6.71243e-09	6.71243e-09	6.71243e-09	6.71243e-09	0.999982	7.69923e-12	7.69923e-12	7.69923e-12	7.69923e-12	3.52935e-06	7.69923e-12	7.69923e-12	7.69923e-12	3.52935e-06	7.69923e-12	7.69923e-12	3.52935e-06	7.69923e-12	3.52935e-06	3.52935e-06	1.06573e-14	1.06573e-14	1.06573e-14	2.56501e-11	1.06573e-14	1.06573e-14	2.56501e-11	1.06573e-14	2.56501e-11	2.56501e-11	1.06573e-14	1.06573e-14	2.56501e-11	1.06573e-14	2.56501e-11	2.56501e-11	1.06573e-14	2.56501e-11	2.56501e-11	2.56501e-11	1.83907e-17	1.83907e-17	4.01032e-16	1.83907e-17	4.01033e-16	4.01032e-16	1.83907e-17	4.01033e-16
276	1.83057e-09	1.83057e-09	1.83057e-09	1.83057e-09	1.83057e-09	0.999995	7.37262e-13	7.37262e-13	7.37262e-13	7.37262e-13	9.56839e-07	7.37262e-13	7.37262e-13	7.37262e-13	9.56839e-07	7.37262e-13	7.37262e-13	9.56839e-07	7.37262e-13	9.56839e-07	9.56839e-07	3.41643e-16	3.41643e-16	3.41643e-16	1.87202e-12	3.41643e-16	3.41643e-16	1.87202e-12	3.41643e-16	1.87202e-12	1.87202e-12	3.41643e-16	3.41643e-16	1.87202e-12	3.41643e-16	1.87202e-12	1.87202e-12	3.41643e-16	1.87202e-12	1.87202e-12	1.87202e-12	1.94514e-19	1.94514e-19	9.0628e-18	1.94514e-19	9.0628e-18	9.0628e-18	1.94514e-19	9.0628e-18
277	9.24102e-09	9.24102e-09	9.24102e-09	9.24102e-09	9.24102e-09	0.999988	4.00683e-12	4.00683e-12	4.00683e-12	4.00683e-12	2.39503e-06	4.00683e-12	4.00683e-12	4.00683e-12	2.39503e-06	4.00683e-12	4.00683e-12	2.39503e-06	4.00683e-12	2.39503e-06	2.39503e-06	2.08702e-15	2.08702e-15	2.08702e-15	1.17672e-11	2.08702e-15	2.08702e-15	1.17672e-11	2.08702e-15	1.17672e-11	1.17672e-11	2.08702e-15	2.08702e-15	1.17672e-11	2.08702e-15	1.17672e-11	1.17672e-11	2.08702e-15	1.17672e-11	1.17672e-11	1.17672e-11	1.52202e-18	1.52202e-18	1.12359e-16	1.52202e-18	1.12359e-16	1.12359e-16	1.52202e-18	1.12359e-16
278	3.96192e-08	3.96192e-08	3.96192e-08	3.96192e-08	3.96192e-08	0.999962	3.16826e-11	3.16826e-11	3.16826e-11	3.16826e-11	7.46569e-06	3.16826e-11	3.16826e-11	3.16826e-11	7.46569e-06	3.16826e-11	3.16826e-11	7.46569e-06	3.16826e-11	7.4658e-06	7.46569e-06	3.08182e-14	3.08182e-14	3.08181e-14	1.15731e-10	3.08182e-14	3.08181e-14	1.15731e-10	3.08181e-14	1.15732e-10	1.1573e-10	3.08183e-14	3.08182e-14	1.15731e-10	3.08182e-14	1.15732e-10	1.15731e-10	3.08182e-14	1.15732e-10	1.15731e-10	1.15732e-10	3.77776e-17	3.77752e-17	3.15908e-15	3.77745e-17	3.15913e-15	3.15908e-15	3.77745e-17	3.15913e-15
279	8.7656e-09	8.7656e-09	8.7656e-09	8.7656e-09	8.7656e-09	0.999969	1.06578e-11	1.06578e-11	1.06578e-11	1.06578e-11	6.24788e-06	1.06578e-11	1.06578e-11	1.06578e-11	6.24788e-06	1.06578e-11	1.06578e-11	6.24788e-06	1.06578e-11	6.24788e-06	6.24788e-06	1.49323e-14	1.49323e-14	1.49323e-14	8.05841e-11	1.49323e-14	1.49323e-14	8.05841e-11	1.49323e-14	8.05841e-11	8.05841e-11	1.49323e-14	1.49323e-14	8.05841e-11	1.49323e-14	8.05841e-11	8.05841e-11	1.49323e-14	8.05841e-11	8.05841e-11	8.05841e-11	2.53186e-17	2.53186e-17	2.05094e-15	2.53186e-17	2.05094e-15	2.05094e-15	2.53186e-17	2.05094e-15
280	3.52928e-07	3.53219e-07	3.53224e-07	4.3302e-05	3.52928e-07	0.997416	1.5117e-09	1.51185e-09	1.10641e-07	1.50138e-09	3.18448e-05	1.70687e-09	1.13966e-07	1.51169e-09	3.20394e-05	1.14087e-07	1.51183e-09	3.20433e-05	1.1064e-07	0.00241089	3.18448e-05	1.82927e-11	5.72583e-10	8.48206e-12	2.26554e-09	5.76769e-10	8.48964e-12	2.26582e-09	4.26819e-10	1.08462e-07	2.25158e-09	2.43359e-09	1.82799e-11	2.28491e-09	5.72328e-10	1.0918e-07	2.26554e-09	5.76507e-10	1.09195e-07	2.26582e-09	1.08462e-07	1.22552e-10	7.07268e-13	4.39765e-13	1.42511e-11	8.85052e-12	4.27032e-13	1.44862e-11	8.85326e-12
281	7.41961e-08	7.41985e-08	7.41985e-08	1.52977e-07	7.41961e-08	0.999696	1.93059e-10	1.9306e-10	3.33015e-10	1.9304e-10	2.22244e-05	1.93316e-10	3.33711e-10	1.93059e-10	2.22402e-05	3.33735e-10	1.9306e-10	2.22405e-05	3.33015e-10	0.000214211	2.22244e-05	6.33896e-13	1.02734e-12	6.28302e-13	1.03662e-09	1.02749e-12	6.28307e-13	1.03664e-09	1.02221e-12	9.62731e-09	1.03588e-09	1.07388e-12	6.3389e-13	1.03743e-09	1.02733e-12	9.6329e-09	1.03662e-09	1.02749e-12	9.63302e-09	1.03664e-09	9.62731e-09	4.89264e-15	2.83668e-15	8.63457e-14	4.22372e-15	7.72063e-13	8.62593e-14	4.22559e-15	7.72074e-13
282	1.65533e-08	1.65533e-08	1.65533e-08	1.70271e-08	1.65533e-08	0.999962	7.64179e-11	7.64179e-11	7.80604e-11	7.64178e-11	7.43444e-06	7.64182e-11	7.8061e-11	7.64179e-11	7.43448e-06	7.8061e-11	7.64179e-11	7.43448e-06	7.80604e-11	7.94638e-06	7.43444e-06	4.19353e-13	4.27571e-13	4.1935e-13	1.15648e-10	4.27571e-13	4.1935e-13	1.15648e-10	4.27567e-13	1.23646e-10	1.15647e-10	4.27587e-13	4.19353e-13	1.15648e-10	4.27571e-13	1.23646e-10	1.15648e-10	4.27571e-13	1.23647e-10	1.15648e-10	1.23646e-10	2.90885e-15	2.85367e-15	4.61728e-15	2.90865e-15	4.93807e-15	4.61725e-15	2.90865e-15	4.93807e-15
283	1.30819e-08	1.30819e-08	1.30819e-08	1.30848e-08	1.30819e-08	0.999989	4.12431e-12	4.12431e-12	4.13266e-12	4.12431e-12	2.18418e-06	4.12431e-12	4.13266e-12	4.12431e-12	2.18418e-06	4.13266e-12	4.12431e-12	2.18418e-06	4.13266e-12	2.22969e-06	2.18418e-06	3.0705e-15	3.10438e-15	3.07049e-15	9.81339e-12	3.10438e-15	3.07049e-15	9.8134e-12	3.10437e-15	1.00196e-11	9.81338e-12	3.10444e-15	3.0705e-15	9.81341e-12	3.10438e-15	1.00196e-11	9.81339e-12	3.10438e-15	1.00196e-11	9.8134e-12	1.00196e-11	1.12122e-17	1.10201e-17	8.5134e-17	1.12116e-17	8.69492e-17	8.51338e-17	1.12116e-17	8.69492e-17
284	3.83266e-12	3.83266e-12	3.83266e-12	3.83269e-12	3.83266e-12	1	9.35787e-17	9.35787e-17	9.35794e-17	9.35787e-17	2.65093e-09	9.35787e-17	9.35794e-17	9.35787e-17	2.65093e-09	9.35794e-17	9.35787e-17	2.65093e-09	9.35794e-17	2.6512e-09	2.65093e-09	2.59659e-21	2.59663e-21	2.59659e-21	1.43224e-17	2.59663e-21	2.59659e-21	1.43224e-17	2.59663e-21	1.43238e-17	1.43224e-17	2.59663e-21	2.59659e-21	1.43224e-17	2.59663e-21	1.43238e-17	1.43224e-17	2.59663e-21	1.43238e-17	1.43224e-17	1.43238e-17	8.63592e-26	8.63562e-26	1.75848e-24	8.63592e-26	1.75865e-24	1.75848e-24	8.63592e-26	1.75865e-24
285	2.90726e-09	2.90726e-09	2.90726e-09	2.90727e-09	2.90726e-09	0.999994	1.23254e-12	1.23254e-12	1.23255e-12	1.23254e-12	1.27666e-06	1.23254e-12	1.23255e-12	1.23254e-12	1.27666e-06	1.23255e-12	1.23254e-12	1.27666e-06	1.23255e-12	1.27698e-06	1.27666e-06	5.95917e-16	5.95932e-16	5.95917e-16	3.33363e-12	5.95932e-16	5.95917e-16	3.33363e-12	5.95932e-16	3.33448e-12	3.33363e-12	5.95932e-16	5.95917e-16	3.33363e-12	5.95932e-16	3.33448e-12	3.33363e-12	5.95932e-16	3.33448e-12	3.33363e-12	3.33448e-12	3.47237e-19	3.472e-19	1.97856e-17	3.47237e-19	1.97907e-17	1.97856e-17	3.47237e-19	1.97907e-17
286	7.38229e-08	7.38231e-08	7.38231e-08	7.59055e-08	7.38229e-08	0.999815	2.13662e-10	2.13662e-10	2.19272e-10	2.13661e-10	3.35223e-05	2.13664e-10	2.19277e-10	2.13662e-10	3.35237e-05	2.19277e-10	2.13662e-10	3.35237e-05	2.19272e-10	5.06751e-05	3.35223e-05	7.77951e-13	8.00566e-13	7.77911e-13	2.36307e-09	8.00567e-13	7.77911e-13	2.36307e-09	8.00521e-13	3.56978e-09	2.36297e-09	8.00856e-13	7.7795e-13	2.36317e-09	8.00566e-13	3.56992e-09	2.36307e-09	8.00567e-13	3.56992e-09	2.36307e-09	3.56978e-09	3.76844e-15	3.63618e-15	2.89184e-13	3.76352e-15	4.36691e-13	2.89172e-13	3.76354e-15	4.36691e-13
287	2.36471e-08	2.36471e-08	2.36471e-08	2.36999e-08	2.36471e-08	0.999971	7.58538e-11	7.58538e-11	7.60003e-11	7.58538e-11	5.80458e-06	7.58538e-11	7.60003e-11	7.58538e-11	5.80459e-06	7.60003e-11	7.58538e-11	5.80459e-06	7.60003e-11	5.93114e-06	5.80458e-06	2.86589e-13	2.87147e-13	2.86589e-13	7.02027e-11	2.87147e-13	2.86589e-13	7.02027e-11	2.87147e-13	7.17361e-11	7.02026e-11	2.87147e-13	2.86589e-13	7.02029e-11	2.87147e-13	7.17362e-11	7.02027e-11	2.87147e-13	7.17362e-11	7.02027e-11	7.17361e-11	1.33899e-15	1.33617e-15	2.19903e-15	1.33899e-15	2.24718e-15	2.19903e-15	1.33899e-15	2.24718e-15
288	3.52435e-08	3.52435e-08	3.52435e-08	3.52439e-08	3.52435e-08	0.999973	1.45218e-11	1.45218e-11	1.45234e-11	1.45218e-11	5.36906e-06	1.45218e-11	1.45234e-11	1.45218e-11	5.36906e-06	1.45234e-11	1.45218e-11	5.36906e-06	1.45234e-11	5.39843e-06	5.36906e-06	9.32257e-15	9.32805e-15	9.32257e-15	5.9763e-11	9.32805e-15	9.32257e-15	5.9763e-11	9.32805e-15	6.00914e-11	5.97629e-11	9.32805e-15	9.32257e-15	5.9763e-11	9.32805e-15	6.00914e-11	5.9763e-11	9.32805e-15	6.00914e-11	5.9763e-11	6.00914e-11	1.77436e-17	1.77167e-17	1.17157e-15	1.77435e-17	1.17805e-15	1.17157e-15	1.77435e-17	1.17805e-15
289	3.73953e-09	3.73953e-09	3.73953e-09	3.74753e-09	3.73953e-09	0.999975	6.04211e-12	6.04211e-12	6.05221e-12	6.04211e-12	5.05819e-06	6.04211e-12	6.05221e-12	6.04211e-12	5.05819e-06	6.05221e-12	6.04211e-12	5.05819e-06	6.05221e-12	5.09059e-06	5.05819e-06	1.13046e-14	1.13221e-14	1.13046e-14	5.31752e-11	1.13221e-14	1.13046e-14	5.31752e-11	1.13221e-14	5.35174e-11	5.31752e-11	1.13221e-14	1.13046e-14	5.31752e-11	1.13221e-14	5.35174e-11	5.31752e-11	1.13221e-14	5.35174e-11	5.31752e-11	5.35174e-11	2.58854e-17	2.58453e-17	1.27399e-15	2.58854e-17	1.28223e-15	1.27399e-15	2.58854e-17	1.28223e-15
290	3.08429e-07	3.39815e-07	3.40373e-07	3.14279e-07	3.08428e-07	0.999523	2.11932e-09	2.13126e-09	1.45353e-09	1.25747e-09	9.16771e-05	1.957e-08	5.39515e-09	2.11784e-09	9.61388e-05	5.54232e-09	2.12976e-09	9.62289e-05	1.45301e-09	9.89231e-05	9.16774e-05	7.18787e-10	2.06391e-10	5.72049e-11	1.92344e-08	2.11706e-10	5.76944e-11	1.92545e-08	2.63617e-11	1.96568e-08	1.81783e-08	2.6283e-09	7.17899e-10	2.41328e-08	2.06067e-10	2.15919e-08	1.92341e-08	2.11373e-10	2.16492e-08	1.92542e-08	1.96567e-08	1.57917e-10	4.43445e-11	2.08318e-11	1.51815e-11	1.09191e-11	7.39719e-12	1.5484e-11	1.10322e-11
291	7.4771e-08	7.48881e-08	7.48901e-08	7.48463e-08	7.4771e-08	0.999524	5.39996e-10	5.40014e-10	5.39307e-10	5.38687e-10	9.49086e-05	5.52584e-10	5.43053e-10	5.39994e-10	9.50315e-05	5.4316e-10	5.40012e-10	9.50339e-05	5.39307e-10	9.51067e-05	9.49086e-05	5.04551e-12	4.86339e-12	4.79547e-12	1.92486e-08	4.86536e-12	4.79579e-12	1.92491e-08	4.77758e-12	1.92635e-08	1.92229e-08	5.53738e-12	5.04527e-12	1.92843e-08	4.86328e-12	1.92914e-08	1.92486e-08	4.86525e-12	1.9292e-08	1.92491e-08	1.92635e-08	7.81181e-14	6.25835e-14	6.86323e-12	5.7189e-14	6.86128e-12	6.84414e-12	5.72462e-14	6.86154e-12
292	2.15267e-09	2.15273e-09	2.15273e-09	2.15274e-09	2.15267e-09	0.999988	1.89586e-12	1.89586e-12	1.89584e-12	1.89576e-12	2.29792e-06	1.8964e-12	1.89603e-12	1.89586e-12	2.29815e-06	1.89604e-12	1.89586e-12	2.29815e-06	1.89584e-12	2.29829e-06	2.29792e-06	1.95091e-15	1.94943e-15	1.94877e-15	1.08895e-11	1.94945e-15	1.94877e-15	1.08895e-11	1.94859e-15	1.08901e-11	1.08884e-11	1.95444e-15	1.95091e-15	1.08906e-11	1.94943e-15	1.08912e-11	1.08895e-11	1.94945e-15	1.08913e-11	1.08895e-11	1.08901e-11	2.56344e-18	2.54118e-18	1.26919e-16	2.53229e-18	1.26924e-16	1.26903e-16	2.53239e-18	1.26925e-16
293	4.6249e-08	0.000292925	0.000231964	7.35432e-06	5.41324e-08	0.00014842	3.40672e-06	2.43101e-06	1.60886e-07	1.9839e-09	2.91525e-06	0.208049	0.00213554	2.44158e-06	0.00235568	0.00233023	2.4075e-06	0.00138458	1.31539e-07	0.000248802	1.31672e-06	0.00113718	1.85428e-05	3.54596e-08	1.61339e-05	2.2967e-05	3.13918e-08	8.8957e-06	3.0605e-09	2.71921e-06	3.72584e-08	0.4858	0.000830325	0.111798	1.27577e-05	0.00280287	1.23149e-05	1.49936e-05	0.00244606	7.51799e-06	1.93894e-06	0.00389709	5.49203e-06	0.000653448	1.40467e-07	2.32283e-05	1.36282e-07	1.50646e-07	2.30423e-05
294	2.00565e-06	0.000442199	0.000131944	2.30001e-05	3.57692e-07	0.000215528	1.10764e-05	3.72277e-06	7.09426e-07	1.34912e-08	4.6351e-06	0.131939	0.00331174	3.57847e-06	0.00324112	0.00163771	1.46297e-06	0.00114025	1.92234e-07	0.000214556	1.12199e-06	0.00177191	5.81681e-05	8.77904e-08	4.47165e-05	3.9532e-05	3.68191e-08	1.74631e-05	5.01692e-09	3.96083e-06	3.2684e-08	0.363591	0.000638248	0.161417	2.09297e-05	0.00613514	1.77317e-05	1.2167e-05	0.00300802	7.09218e-06	1.54399e-06	0.00672971	9.43791e-06	0.00211822	4.06378e-07	0.000101014	2.98472e-07	2.53899e-07	6.31114e-05
295	5.37529e-08	2.98085e-05	3.9522e-07	1.52966e-07	7.32292e-11	5.31142e-06	1.53031e-05	4.5037e-06	2.14969e-06	4.79703e-10	3.28414e-06	0.000378635	0.00013412	1.5061e-08	0.0552437	4.05261e-05	3.11694e-09	3.40812e-05	1.47977e-09	1.42616e-05	3.19136e-09	0.000527989	0.000218573	2.23317e-08	0.0149071	0.000376085	3.76412e-08	6.04973e-05	1.98915e-08	2.904e-05	4.89968e-09	0.00384686	4.08765e-07	0.254684	1.69177e-07	0.100551	1.17064e-05	2.90792e-07	0.000414267	4.71965e-08	2.26755e-08	0.0262465	3.06155e-06	0.0587663	1.44264e-06	0.0269002	3.04161e-06	2.9549e-06	0.00347149
296	2.11329e-07	0.000193928	0.0016062	1.88731e-05	1.65615e-06	8.06924e-06	1.42073e-06	5.66953e-06	1.94581e-07	1.63744e-08	9.04552e-08	0.231569	0.000940727	7.75745e-06	0.000336377	0.00950181	5.44079e-05	0.00142644	2.20069e-06	5.46539e-05	7.49338e-07	0.000519693	3.79193e-06	5.71993e-08	1.79193e-06	3.24717e-05	2.34687e-07	4.98519e-06	2.87717e-08	6.35676e-07	1.23716e-08	0.544997	0.00394607	0.0725959	2.75164e-05	0.000564664	1.62173e-05	0.000235086	0.00375009	3.8955e-05	5.00712e-06	0.00153736	1.32646e-05	0.000218688	1.97121e-07	3.67015e-06	1.27669e-07	1.46065e-06	2.31383e-05
297	2.72455e-08	1.33114e-05	0.000729588	9.39099e-05	1.65716e-06	1.79557e-06	1.41428e-07	1.52976e-06	2.11981e-07	1.70372e-08	2.14458e-08	0.0205697	0.000461785	1.31182e-05	7.46518e-05	0.0562465	0.000127292	0.000619306	1.87076e-05	3.47861e-05	2.09186e-06	3.39249e-05	1.01046e-06	1.66999e-07	8.50644e-07	7.12747e-05	2.91576e-07	1.30755e-06	4.0579e-08	9.13751e-08	2.64115e-08	0.619541	0.00286517	0.0110608	8.33915e-05	0.000334954	7.21681e-05	0.00586615	0.0214888	0.000110109	7.52914e-06	0.00067348	1.14022e-05	4.36947e-05	4.25238e-07	1.72567e-06	9.44315e-07	8.08859e-06	3.04671e-05
298	7.31526e-07	0.000931346	0.0902031	1.87191e-05	7.31306e-07	1.80286e-06	1.9566e-05	9.85856e-05	4.00553e-07	4.83362e-08	8.18656e-08	0.786372	0.000242488	1.95402e-05	2.56863e-05	0.0195388	9.84555e-05	0.000129827	3.99937e-07	4.98856e-07	8.18333e-08	0.000900024	6.76671e-06	1.10488e-06	1.36655e-06	3.44782e-05	2.4985e-07	3.0991e-07	2.48229e-08	2.88233e-08	5.98715e-09	0.0988318	0.000899028	0.00104132	6.75709e-06	7.18899e-06	1.36509e-06	3.44295e-05	3.68573e-05	3.09581e-07	2.87856e-08	0.000158387	2.55013e-06	2.91249e-06	5.28569e-07	5.59433e-07	1.08456e-07	1.66939e-07	1.77555e-07
299	1.80858e-06	0.000178535	0.152946	0.000190712	1.80863e-06	1.8274e-06	6.84524e-07	7.87366e-05	8.13034e-07	9.07998e-09	9.5488e-09	0.717768	6.50677e-05	6.83945e-07	8.00738e-07	0.0320235	7.86698e-05	9.2282e-05	8.1272e-07	8.56331e-07	9.54828e-09	0.000465447	4.50238e-07	5.78397e-09	6.64407e-09	2.1085e-05	8.79349e-08	1.01182e-07	1.26999e-08	1.40939e-08	1.16753e-10	0.0948663	0.000465134	0.000509624	4.49813e-07	4.71239e-07	6.63892e-09	2.10652e-05	2.21306e-05	1.01103e-07	1.40804e-08	6.34706e-05	8.76814e-07	9.57784e-07	9.39438e-09	9.84466e-09	1.02099e-10	5.3036e-08	5.57301e-08
300	3.20129e-07	0.000270153	0.202608	1.34512e-06	3.20129e-07	3.20447e-07	1.26908e-06	4.40762e-05	8.24034e-09	2.28715e-09	2.2908e-09	0.78928	3.09839e-05	1.26894e-06	1.29054e-06	0.00235122	4.40699e-05	4.51265e-05	8.23956e-09	8.29177e-09	2.29079e-09	0.00018859	1.9819e-07	9.83802e-09	1.00175e-08	1.35523e-06	3.02255e-08	3.08935e-08	7.21826e-11	7.26683e-11	2.01324e-11	0.00474144	0.000188573	0.000190816	1.98172e-07	1.99098e-07	1.00163e-08	1.35508e-06	1.3635e-06	3.08892e-08	7.26608e-11	1.77456e-06	7.6157e-08	7.71387e-08	1.87508e-09	1.88457e-09	1.08377e-10	4.56154e-09	4.59089e-09
301	5.25228e-06	0.000621839	0.00579644	2.31174e-05	9.20927e-05	9.06824e-05	1.82591e-06	1.56503e-05	3.95851e-07	8.69187e-07	5.01983e-07	0.735811	0.000673625	1.22311e-05	7.13953e-06	0.00531105	4.36239e-05	3.07786e-05	4.27016e-06	2.33585e-06	5.25208e-06	0.000578877	4.35753e-06	7.48584e-08	3.28477e-08	1.10662e-05	9.80805e-08	5.42785e-08	5.49697e-08	2.2326e-08	2.97855e-08	0.246752	0.00224092	0.000750117	2.03718e-05	5.95312e-06	1.53189e-07	2.29809e-05	7.61528e-06	9.84845e-08	1.22574e-07	0.000301144	1.79149e-06	7.46569e-07	2.65438e-07	8.36224e-08	1.28748e-09	9.93771e-08	3.6186e-08
302	3.33703e-06	0.000117338	0.0135321	1.93479e-06	8.6962e-07	6.26203e-06	4.44354e-06	0.000102247	6.14687e-08	4.55895e-08	6.28957e-08	0.941319	0.000139278	2.13049e-06	2.46879e-06	0.00264688	6.52488e-06	8.08409e-06	1.5741e-07	5.04389e-07	1.61777e-07	0.000769188	3.95151e-06	9.59415e-08	6.60002e-08	8.18447e-06	5.06362e-08	4.10684e-08	3.0596e-09	3.97425e-09	1.83299e-09	0.0408632	0.000232507	0.000142966	2.25926e-06	1.73659e-06	3.65706e-08	1.38081e-06	9.60187e-07	5.82363e-09	1.92885e-08	4.79505e-05	4.72271e-07	2.15427e-07	8.78489e-08	5.13318e-08	1.57886e-09	7.12241e-09	3.77128e-09
303	3.10114e-05	5.8711e-05	0.0492313	0.000132055	2.24092e-05	0.000506126	1.25956e-06	0.000319914	3.85294e-07	1.08195e-07	6.83613e-07	0.912685	0.000211305	2.67871e-06	8.83564e-06	0.00557421	1.02158e-05	2.77552e-05	2.34238e-06	1.23975e-05	3.24047e-06	0.000289983	1.8899e-06	4.72267e-08	5.21056e-08	1.32869e-05	6.08303e-08	7.65762e-08	1.03595e-08	2.60911e-08	7.1532e-09	0.0304397	0.00019645	0.000158683	6.54391e-06	8.00324e-06	1.49301e-07	2.34064e-06	2.08133e-06	1.24437e-08	1.0466e-07	5.74852e-06	8.14731e-08	3.38703e-08	1.13232e-07	6.47049e-08	1.99849e-09	2.51352e-09	1.44188e-09
304	0.00104199	3.26497e-05	0.0578983	9.80302e-06	2.13904e-06	5.32165e-06	1.3871e-06	0.000492041	1.46939e-07	1.15908e-07	2.4243e-07	0.909628	9.3319e-06	1.24927e-07	2.87341e-07	0.00517772	7.63176e-06	1.82262e-05	1.28875e-08	5.45478e-08	5.54785e-09	0.000309745	8.78569e-08	2.43388e-09	2.49382e-09	1.60569e-05	3.88064e-08	5.32996e-08	1.09611e-10	3.03021e-10	1.06167e-10	0.0251003	0.000125701	0.000103637	3.93612e-08	4.05247e-08	8.93432e-10	1.92799e-06	1.68775e-06	5.69403e-09	8.14613e-11	4.57103e-06	3.90211e-08	2.13375e-08	2.26829e-10	1.376e-10	4.65324e-12	1.14613e-09	7.63479e-10
305	0.0100169	0.00122666	0.049662	4.25049e-06	3.26753e-06	3.76366e-06	0.000118896	0.0150256	2.63352e-06	1.99457e-06	2.16859e-06	0.894294	4.39954e-05	3.23109e-06	3.38855e-06	0.00145024	2.39272e-05	2.68367e-05	4.46036e-08	5.09219e-08	3.72211e-08	0.0101278	4.21329e-07	3.5103e-08	3.62702e-08	0.000112484	2.04982e-06	2.27069e-06	2.21991e-09	2.45638e-09	1.79295e-09	0.0153658	0.0011687	0.00115665	2.53549e-07	2.50596e-07	2.16787e-08	3.78578e-06	3.77193e-06	7.90509e-08	7.91197e-10	3.06531e-05	2.33898e-06	2.3133e-06	8.75621e-10	8.53563e-10	7.83313e-11	3.17175e-08	3.15882e-08
306	0.013904	0.00494887	0.0616249	2.92148e-05	2.82879e-05	2.8443e-05	0.000388731	0.0323588	9.29242e-06	8.22003e-06	8.28329e-06	0.821353	0.000158216	4.52111e-05	4.52553e-05	0.000865267	9.7796e-05	9.90906e-05	4.94297e-07	4.96997e-07	4.62181e-07	0.0369222	7.76489e-07	2.67905e-07	2.68363e-07	8.00851e-05	1.27462e-05	1.28662e-05	1.25035e-08	1.25968e-08	1.09014e-08	0.0159	0.00520613	0.00519722	2.46872e-06	2.46151e-06	7.35937e-07	9.69478e-06	9.69307e-06	1.20863e-06	1.08446e-08	4.69565e-05	1.63105e-05	1.62852e-05	2.989e-09	2.98233e-09	1.04267e-09	5.56399e-08	5.56477e-08
307	0.602569	0.000571262	0.0479598	9.01029e-05	8.44799e-05	8.44859e-05	0.00104384	0.175943	0.000167096	0.000131324	0.000131342	0.154854	7.76924e-06	4.65686e-06	4.6554e-06	3.70044e-05	1.53625e-05	1.53796e-05	8.18538e-07	8.18596e-07	8.03873e-07	0.0158772	2.26261e-06	1.27178e-06	1.27145e-06	2.08882e-05	9.50845e-06	9.51727e-06	2.05791e-07	2.05829e-07	1.80102e-07	0.000154039	0.000100088	0.000100046	1.09946e-07	1.09869e-07	6.79513e-08	1.16535e-07	1.16532e-07	5.47618e-08	1.00589e-08	1.79915e-06	1.12544e-06	1.12497e-06	1.87824e-08	1.87698e-08	1.16603e-08	2.00562e-09	2.00557e-09
308	0.592967	0.00018426	0.0518136	2.43813e-05	1.35696e-05	1.35701e-05	0.000973201	0.191304	0.000201701	0.000150314	0.000150328	0.149587	5.40323e-07	2.45211e-07	2.45143e-07	2.44909e-05	1.07188e-05	1.0728e-05	4.65847e-08	4.65872e-08	2.77465e-08	0.0123251	1.37634e-06	7.45717e-07	7.45592e-07	6.86484e-06	3.07995e-06	3.08176e-06	2.03324e-07	2.03346e-07	1.50652e-07	9.67981e-05	6.51979e-05	6.51744e-05	2.21955e-09	2.21826e-09	9.16736e-10	1.21397e-08	1.21396e-08	6.01908e-09	1.82677e-10	4.99655e-07	2.86433e-07	2.86354e-07	2.4455e-09	2.44453e-09	1.30934e-09	2.02965e-10	2.02982e-10
309	0.028215	0.000517291	0.32302	2.36276e-06	1.91629e-06	1.91629e-06	0.000208032	0.489628	7.91201e-06	7.15912e-06	7.15917e-06	0.144903	6.10883e-07	4.81372e-07	4.81349e-07	1.00568e-05	7.12045e-06	7.12128e-06	4.23788e-09	4.23789e-09	3.56205e-09	0.0133845	1.83676e-07	1.49052e-07	1.49052e-07	1.04845e-05	8.86944e-06	8.86965e-06	7.32014e-09	7.3202e-09	6.1709e-09	1.66707e-05	1.14586e-05	1.14557e-05	1.18454e-09	1.1843e-09	8.50387e-10	9.47695e-10	9.47695e-10	6.45733e-10	1.52012e-11	4.11259e-07	3.41894e-07	3.41872e-07	3.81833e-10	3.81831e-10	2.89893e-10	9.12784e-10	9.12802e-10
310	0.00272838	0.00141413	0.331907	4.01067e-06	2.03602e-06	2.03602e-06	0.000795423	0.328508	1.48289e-05	7.90431e-06	7.90431e-06	0.242158	2.60624e-06	1.5843e-06	1.5843e-06	0.000134776	7.62542e-05	7.62544e-05	2.56729e-08	2.56729e-08	1.42086e-08	0.0913132	3.07989e-06	2.11906e-06	2.11906e-06	0.000189607	0.000119132	0.000119132	8.86666e-08	8.86666e-08	4.82971e-08	0.000115501	7.61968e-05	7.61963e-05	1.06184e-08	1.06183e-08	6.6364e-09	6.7495e-08	6.74951e-08	4.20173e-08	2.3424e-10	5.6978e-05	4.14742e-05	4.14742e-05	2.21044e-08	2.21044e-08	1.50995e-08	1.89588e-07	1.89589e-07
311	2.35881e-05	0.000523651	0.625759	1.48779e-06	1.47671e-06	1.47671e-06	0.000118182	0.00779226	2.86495e-07	2.73384e-07	2.73384e-07	0.36318	4.31223e-06	4.20826e-06	4.20826e-06	6.63878e-05	6.36093e-05	6.36093e-05	2.5247e-08	2.5247e-08	2.50979e-08	0.00225064	1.44948e-06	1.40849e-06	1.40849e-06	1.51727e-06	1.47125e-06	1.47125e-06	5.02624e-09	5.02624e-09	4.81497e-09	4.43513e-05	4.31822e-05	4.31822e-05	6.11301e-08	6.11301e-08	5.98644e-08	1.54411e-08	1.54411e-08	1.48379e-08	5.10638e-10	4.16945e-07	4.079e-07	4.079e-07	2.63954e-08	2.63954e-08	2.56585e-08	1.395e-09	1.395e-09
312	2.96124e-06	4.26548e-05	0.671098	4.65563e-07	4.65588e-07	4.65588e-07	1.16405e-06	0.00195388	5.5218e-09	5.39647e-09	5.39647e-09	0.326263	5.15592e-08	5.08957e-08	5.08957e-08	2.64447e-05	2.58332e-05	2.58332e-05	5.74579e-10	5.74579e-10	5.74241e-10	0.000501934	2.20215e-09	2.17121e-09	2.17121e-09	1.59707e-07	1.57021e-07	1.57021e-07	2.96069e-11	2.96069e-11	2.86578e-11	1.87542e-05	1.85317e-05	1.85317e-05	1.0652e-10	1.0652e-10	1.05192e-10	2.38389e-09	2.38389e-09	2.32949e-09	1.28242e-12	4.59043e-08	4.54583e-08	4.54583e-08	8.15797e-12	8.15797e-12	8.02136e-12	6.78951e-11	6.78951e-11
313	0.000307352	2.50519e-06	0.996011	3.32429e-07	3.32427e-07	3.32427e-07	5.15839e-06	0.000873056	5.98361e-07	5.98311e-07	5.98311e-07	0.00273538	8.40475e-09	8.40268e-09	8.40268e-09	1.7597e-05	1.75901e-05	1.75901e-05	1.36466e-09	1.36466e-09	1.36465e-09	8.8368e-07	1.52868e-08	1.52828e-08	1.52828e-08	9.07001e-09	9.06679e-09	9.06679e-09	1.94968e-09	1.94968e-09	1.94944e-09	2.81069e-06	2.81015e-06	2.81015e-06	3.84333e-11	3.84333e-11	3.84246e-11	2.1086e-08	2.1086e-08	2.10784e-08	6.66117e-12	3.31012e-11	3.3095e-11	3.3095e-11	6.69607e-11	6.69607e-11	6.69424e-11	3.75703e-13	3.75703e-13
314	0.00795391	2.90717e-06	0.989772	2.47025e-06	2.47025e-06	2.47025e-06	5.79326e-06	0.00146438	1.49757e-06	1.49752e-06	1.49752e-06	0.000754657	2.79115e-09	2.79063e-09	2.79063e-09	1.1446e-05	1.14441e-05	1.14441e-05	9.49825e-10	9.49825e-10	9.49821e-10	6.47521e-08	1.38743e-08	1.38709e-08	1.38709e-08	1.266e-09	1.2658e-09	1.2658e-09	1.99351e-09	1.99351e-09	1.99331e-09	1.72873e-08	1.7286e-08	1.7286e-08	9.73766e-12	9.73766e-12	9.73559e-12	2.79347e-10	2.79347e-10	2.79302e-10	1.87276e-12	9.54144e-14	9.5407e-14	9.5407e-14	5.74264e-11	5.74264e-11	5.74116e-11	1.99403e-15	1.99403e-15
315	0.000170329	3.96487e-08	0.998107	3.51733e-08	3.51733e-08	3.51733e-08	1.17138e-08	0.00161444	8.9819e-09	8.98187e-09	8.98187e-09	0.000101284	2.34816e-11	2.34787e-11	2.34787e-11	2.39934e-06	2.39909e-06	2.39909e-06	1.2133e-11	1.2133e-11	1.2133e-11	3.1591e-08	1.55797e-12	1.55789e-12	1.55789e-12	3.2621e-09	3.26203e-09	3.26203e-09	1.03229e-12	1.03229e-12	1.03228e-12	7.4044e-10	7.40403e-10	7.40403e-10	5.53803e-14	5.53803e-14	5.53697e-14	1.8082e-11	1.8082e-11	1.80802e-11	1.32311e-14	1.95729e-13	1.95721e-13	1.95721e-13	5.08971e-16	5.08971e-16	5.08916e-16	1.24268e-14	1.24268e-14
316	9.34389e-05	1.29802e-08	0.983474	1.28488e-08	1.28488e-08	1.28488e-08	2.94058e-08	0.0164117	2.85524e-08	2.85524e-08	2.85524e-08	7.61872e-06	7.64091e-12	7.6409e-12	7.6409e-12	4.26705e-06	4.26705e-06	4.26705e-06	7.53145e-12	7.53145e-12	7.53145e-12	1.34192e-07	1.4424e-11	1.4424e-11	1.4424e-11	7.85696e-08	7.85695e-08	7.85695e-08	1.39614e-11	1.39614e-11	1.39614e-11	4.43391e-10	4.4339e-10	4.4339e-10	5.20492e-15	5.20492e-15	5.20489e-15	2.48739e-10	2.48739e-10	2.48739e-10	5.02563e-15	1.14056e-12	1.14056e-12	1.14056e-12	9.59795e-15	9.59795e-15	9.5979e-15	6.68816e-13	6.68816e-13
317	1.27559e-07	0.000103028	0.654163	9.98338e-08	9.98268e-08	9.98268e-08	5.13735e-07	0.000174032	5.8215e-10	5.81826e-10	5.81826e-10	0.345205	2.77782e-07	2.77655e-07	2.77655e-07	5.69291e-05	5.68917e-05	5.68917e-05	4.76017e-10	4.76017e-10	4.75985e-10	6.56044e-05	2.18834e-09	2.18545e-09	2.18545e-09	5.77843e-08	5.7754e-08	5.7754e-08	3.31197e-12	3.31197e-12	3.30923e-12	3.86773e-05	3.86658e-05	3.86658e-05	1.21383e-09	1.21383e-09	1.21328e-09	1.90069e-08	1.90069e-08	1.89945e-08	2.71509e-12	1.22373e-08	1.22336e-08	1.22336e-08	1.32054e-11	1.32054e-11	1.31832e-11	1.26767e-10	1.26767e-10
318	0.00012076	0.00011173	0.0806594	7.49532e-07	5.00882e-08	5.00882e-08	0.000158094	0.127037	1.47851e-05	5.25331e-07	5.25331e-07	0.431124	2.05778e-06	2.90372e-07	2.90372e-07	0.000830302	3.2197e-05	3.2197e-05	6.37146e-09	6.37146e-09	7.33014e-10	0.350611	3.51604e-06	1.86546e-07	1.86546e-07	0.00196378	9.15918e-05	9.15918e-05	1.15236e-07	1.15236e-07	4.4199e-09	0.00346502	0.000188415	0.000188415	5.8705e-09	5.8705e-09	3.09411e-09	7.79068e-07	7.79068e-07	5.66738e-08	7.82723e-11	0.00287554	0.000184326	0.000184326	1.97281e-08	1.97281e-08	1.11239e-09	7.26491e-06	7.26491e-06
319	1.58926e-05	1.07357e-06	0.000608865	1.90985e-07	2.2181e-10	2.2181e-10	1.86329e-05	0.219911	2.42726e-06	2.29198e-09	2.29198e-09	0.00485135	3.36852e-06	2.50847e-09	2.50847e-09	5.7203e-05	5.40145e-08	5.40145e-08	4.83241e-10	4.83241e-10	6.0496e-13	0.722446	9.11395e-06	8.18856e-09	8.18856e-09	0.0127116	1.14616e-05	1.14616e-05	1.23167e-09	1.23167e-09	2.12142e-12	0.00176369	1.58461e-06	1.58461e-06	8.4086e-09	8.4086e-09	6.25782e-12	2.12138e-08	2.12138e-08	3.65389e-11	1.20179e-12	0.0374808	3.94965e-05	3.94965e-05	2.23802e-08	2.23802e-08	1.745e-11	8.7758e-07	8.7758e-07
320	0.00825843	2.04651e-05	0.37729	5.46005e-06	5.45263e-06	5.45263e-06	2.57702e-05	0.532468	5.4208e-06	5.31589e-06	5.3159e-06	0.0720606	7.21827e-08	6.91568e-08	6.91554e-08	5.53566e-05	5.31032e-05	5.31032e-05	2.27782e-08	2.27782e-08	2.27537e-08	0.00934891	2.97885e-08	2.92477e-08	2.92476e-08	8.08172e-05	7.99039e-05	7.9904e-05	8.7998e-09	8.79983e-09	8.64918e-09	2.95488e-05	2.81109e-05	2.81101e-05	3.83035e-10	3.83024e-10	3.66914e-10	2.45486e-08	2.45485e-08	2.35469e-08	1.31832e-10	2.38261e-06	2.32071e-06	2.32068e-06	7.6291e-11	7.62909e-11	7.48486e-11	2.06805e-08	2.06805e-08
321	0.00631213	5.98742e-06	0.155757	1.63274e-06	1.63256e-06	1.63256e-06	2.54353e-05	0.796605	8.49866e-06	8.47803e-06	8.47803e-06	0.0131559	5.20662e-08	5.18394e-08	5.18393e-08	0.000138104	0.000137635	0.000137635	1.55826e-08	1.55826e-08	1.55808e-08	0.0254156	6.34404e-08	6.31833e-08	6.31832e-08	0.000698412	0.000697216	0.000697216	2.1473e-08	2.1473e-08	2.14215e-08	2.40877e-05	2.3998e-05	2.3998e-05	6.52355e-10	6.52354e-10	6.4973e-10	2.64259e-07	2.64259e-07	2.63364e-07	1.97199e-10	3.6699e-05	3.65729e-05	3.65728e-05	3.59217e-10	3.59217e-10	3.57749e-10	1.02285e-06	1.02285e-06
322	0.93275	8.5825e-06	0.00127299	3.92798e-05	1.11991e-06	1.11991e-06	0.000239558	0.0631751	0.00145198	4.64064e-05	4.64066e-05	0.000378318	2.04681e-06	7.76865e-08	7.76862e-08	0.000238074	6.18113e-06	6.18115e-06	3.34367e-07	3.34367e-07	1.2758e-08	7.073e-05	6.02389e-07	2.72892e-08	2.72892e-08	8.96472e-05	4.05491e-06	4.05492e-06	1.1489e-07	1.1489e-07	5.22256e-09	0.000145673	4.45895e-06	4.45894e-06	3.31015e-08	3.31013e-08	1.38519e-09	2.66838e-06	2.66839e-06	8.1466e-08	5.8793e-09	1.70884e-07	8.87081e-09	8.8708e-09	9.36148e-11	9.36145e-11	1.5024e-11	1.00522e-08	1.00523e-08
323	0.982516	1.51959e-06	1.00195e-05	1.27428e-06	1.10003e-06	1.10003e-06	0.000121031	0.01677	0.000444526	5.65003e-05	5.65003e-05	1.29684e-06	1.48465e-08	1.00196e-08	1.00196e-08	3.1282e-07	4.12819e-08	4.1282e-08	4.96349e-09	4.96349e-09	4.24975e-09	6.84971e-06	1.00967e-07	1.54306e-08	1.54306e-08	8.20992e-06	1.80797e-06	1.80797e-06	5.06908e-08	5.06908e-08	6.94568e-09	4.41652e-08	1.60034e-08	1.60033e-08	1.8795e-10	1.87949e-10	1.59585e-10	1.70931e-09	1.70932e-09	4.34026e-10	4.10117e-11	5.71471e-09	1.33436e-09	1.33436e-09	2.07677e-11	2.07677e-11	4.03147e-12	1.52e-09	1.52e-09
324	0.996621	3.18583e-07	7.88191e-07	3.22043e-07	3.11415e-07	3.11415e-07	0.00016937	0.00266738	0.000218031	0.000159017	0.000159017	1.10669e-08	2.08405e-09	1.97641e-09	1.97641e-09	6.32693e-09	4.37823e-09	4.37823e-09	1.96201e-09	1.96201e-09	1.90453e-09	1.03643e-06	7.96566e-08	5.83798e-08	5.83798e-08	1.0829e-06	9.06895e-07	9.06895e-07	7.49093e-08	7.49093e-08	5.47406e-08	2.1694e-10	1.19112e-10	1.19112e-10	1.74471e-11	1.74471e-11	1.64686e-11	5.07892e-11	5.07892e-11	3.54751e-11	1.56458e-11	7.21986e-10	6.00985e-10	6.00985e-10	4.65182e-11	4.65182e-11	3.41555e-11	6.25473e-10	6.25473e-10
325	0.904832	4.00021e-06	0.000584318	8.13384e-05	1.57711e-06	1.57711e-06	0.000385422	0.0758957	0.015334	0.000275953	0.000275954	0.00019521	1.82947e-06	5.31724e-08	5.31723e-08	0.000266816	4.5617e-06	4.56171e-06	4.42835e-07	4.42836e-07	1.29145e-08	0.000128482	9.25715e-06	2.64149e-07	2.64149e-07	0.0014604	3.17422e-05	3.17423e-05	6.35178e-06	6.35179e-06	1.81308e-07	0.000147153	3.33201e-06	3.33201e-06	3.86852e-08	3.8685e-08	1.19314e-09	3.73629e-06	3.73629e-06	8.44458e-08	7.02423e-09	8.70851e-06	2.36249e-07	2.36249e-07	8.24058e-09	8.24057e-09	4.72136e-10	9.34474e-07	9.34475e-07
326	0.0177881	0.0118524	0.0493726	5.32433e-05	4.81289e-05	4.83341e-05	0.00273942	0.0185746	5.2081e-05	4.4058e-05	4.4197e-05	0.835664	0.000283407	0.000128026	0.000128039	0.00123686	0.000370595	0.000372018	1.09325e-06	1.09682e-06	9.79253e-07	0.0188187	1.054e-05	5.87561e-06	5.87657e-06	7.46007e-05	3.10476e-05	3.11259e-05	2.6283e-07	2.6354e-07	2.20201e-07	0.020242	0.010331	0.010323	6.12963e-06	6.12072e-06	2.84103e-06	2.16475e-05	2.16557e-05	6.62947e-06	3.37192e-08	6.75926e-05	3.88588e-05	3.88376e-05	4.1841e-08	4.17965e-08	2.29402e-08	2.38853e-07	2.39015e-07
327	0.954253	0.0010924	0.00154409	9.96813e-05	9.87134e-05	9.87184e-05	0.0135074	0.019069	0.00132088	0.00129421	0.00129427	0.00231524	1.79956e-05	1.53514e-05	1.53498e-05	2.41439e-05	1.95091e-05	1.95114e-05	1.58272e-06	1.58276e-06	1.55518e-06	0.0034895	3.67182e-05	3.18297e-05	3.18266e-05	5.0456e-05	4.18249e-05	4.18292e-05	3.07983e-06	3.07995e-06	2.99494e-06	4.43589e-05	3.91769e-05	3.91728e-05	4.10387e-07	4.10323e-07	3.526e-07	5.17994e-07	5.17997e-07	4.2479e-07	3.56584e-08	1.19569e-05	1.05884e-05	1.05873e-05	1.42614e-07	1.42593e-07	1.23535e-07	1.85998e-07	1.86e-07
328	9.7695e-06	6.0407e-05	0.494529	2.93503e-05	3.08712e-06	3.19495e-06	4.19231e-07	0.000179483	2.10387e-07	8.97927e-08	9.07766e-08	0.473902	6.76494e-06	3.33867e-07	3.33486e-07	0.0237884	0.000113415	0.00011415	1.01387e-07	1.04245e-07	4.40299e-08	0.000159323	3.59978e-08	5.68326e-09	5.66745e-09	1.10959e-05	8.40568e-08	8.44556e-08	1.82074e-09	1.84339e-09	1.34554e-09	0.00675888	0.000150556	0.00014998	3.47497e-08	3.4091e-08	4.77075e-09	9.1834e-06	9.01178e-06	5.91566e-08	1.09544e-09	3.53759e-06	1.10491e-07	1.09971e-07	5.11603e-10	5.01897e-10	1.23815e-10	6.82846e-09	6.72283e-09
329	1.35989e-06	6.58071e-05	0.505191	0.00012933	1.17471e-06	1.188e-06	1.67668e-07	0.000147639	1.8791e-07	9.75049e-09	9.80513e-09	0.446721	7.99271e-06	1.56441e-07	1.59843e-07	0.0368414	0.000124522	0.000126049	1.60475e-07	1.61839e-07	8.36764e-09	0.000199593	2.00808e-08	9.75751e-10	9.94395e-10	1.84377e-05	8.97548e-08	9.07167e-08	1.07395e-09	1.08036e-09	1.18312e-10	0.00997283	0.00019636	0.000197754	1.94014e-08	1.95352e-08	9.18725e-10	1.67231e-05	1.67341e-05	7.78489e-08	8.76483e-10	6.85463e-06	1.63086e-07	1.64378e-07	2.03551e-10	2.03699e-10	1.34122e-11	1.45262e-08	1.45376e-08
330	1.01791e-07	0.000131182	0.434037	4.00553e-05	1.00917e-07	1.4497e-07	5.68778e-07	4.43444e-05	4.55389e-08	1.19181e-09	1.53899e-09	0.47845	6.92923e-05	5.6677e-07	8.06212e-07	0.0687113	4.3779e-05	6.10467e-05	4.51492e-08	5.43023e-08	1.52899e-09	8.38081e-05	1.29858e-07	4.73987e-09	6.61908e-09	6.67047e-06	3.17791e-08	3.94121e-08	2.9379e-10	3.53487e-10	2.33977e-11	0.0181023	8.36043e-05	0.00011013	1.2944e-07	1.66942e-07	6.59622e-09	6.60476e-06	8.43177e-06	3.89148e-08	3.50668e-10	2.21824e-06	1.16822e-07	1.54088e-07	1.2523e-09	1.61349e-09	7.60239e-11	1.6504e-09	1.93165e-09
331	2.18522e-10	2.32121e-05	0.0022214	4.25341e-08	2.18485e-10	7.42515e-09	3.24961e-09	1.64744e-07	8.54303e-11	1.12829e-12	3.7362e-11	0.873259	7.89261e-06	3.249e-09	1.05103e-07	0.000927329	1.64678e-07	5.32728e-06	8.54089e-11	2.71216e-09	3.73554e-11	4.17644e-05	9.8683e-10	3.11859e-12	7.45732e-11	8.25484e-08	1.06564e-10	2.54822e-09	5.29014e-13	2.22391e-11	2.90771e-13	0.122125	4.17541e-05	0.00114984	9.86559e-10	2.51425e-08	7.45535e-11	8.25287e-08	2.10326e-06	2.54713e-09	2.22325e-11	8.38049e-06	3.04657e-09	8.14732e-08	8.77072e-13	2.04236e-11	3.44952e-13	5.45219e-11	1.26962e-09
332	1.89919e-10	6.58386e-06	6.26347e-05	3.41608e-08	1.89919e-10	1.86949e-10	6.50819e-10	3.91733e-09	1.17193e-10	1.00225e-12	1.00779e-12	0.863128	3.91923e-06	6.50804e-10	2.30483e-09	5.23693e-05	3.91712e-09	1.98165e-08	1.17193e-10	1.69334e-10	1.00779e-12	2.9114e-05	6.7163e-10	7.49053e-13	2.40759e-12	7.40406e-09	3.64869e-12	1.70869e-11	5.63156e-13	7.98487e-13	5.15311e-15	0.136565	2.91133e-05	9.56329e-05	6.71616e-10	2.12815e-09	2.40753e-12	7.40386e-09	2.76683e-08	1.70861e-11	7.98469e-13	5.819e-06	1.54775e-09	5.08705e-09	2.16107e-12	6.73147e-12	1.015e-14	2.07604e-11	7.67689e-11
333	9.33219e-10	1.0146e-05	1.988e-05	4.81037e-09	9.33219e-10	9.28033e-10	1.47338e-09	2.05964e-09	6.62817e-12	1.42838e-12	1.42454e-12	0.878609	4.27904e-06	1.47338e-09	1.98076e-09	1.43766e-05	2.05962e-09	3.36438e-09	6.62817e-12	6.91334e-12	1.42454e-12	3.70544e-05	5.51806e-10	4.50521e-13	5.90161e-13	1.62811e-09	5.96591e-13	9.35531e-13	8.82193e-15	9.21509e-15	2.65905e-15	0.121188	3.70542e-05	5.48174e-05	5.51804e-10	7.73736e-10	5.90159e-13	1.6281e-09	2.49973e-09	9.35523e-13	9.21509e-15	7.61859e-06	2.4584e-09	3.64628e-09	3.08939e-13	4.32472e-13	8.47996e-16	8.26304e-13	1.26538e-12
334	6.5682e-11	1.43168e-05	1.44814e-05	3.05427e-08	6.5682e-11	6.56597e-11	2.49495e-09	2.51256e-09	9.20511e-11	2.629e-13	2.62871e-13	0.84898	7.64061e-06	2.49495e-09	2.52503e-09	7.91416e-06	2.51256e-09	2.5435e-09	9.20511e-11	9.20819e-11	2.62871e-13	6.16807e-05	2.89338e-09	2.15316e-12	2.17655e-12	2.97554e-09	2.16427e-12	2.18821e-12	3.51648e-13	3.51801e-13	1.07181e-15	0.150749	6.16807e-05	6.23015e-05	2.89338e-09	2.91915e-09	2.17655e-12	2.97554e-09	3.0034e-09	2.18821e-12	3.51801e-13	1.36942e-05	7.13453e-09	7.20683e-09	7.56197e-12	7.62807e-12	6.97859e-15	7.73926e-12	7.81019e-12
335	4.25044e-09	5.23384e-05	0.000439676	3.01812e-07	4.25044e-09	3.08943e-07	3.09978e-08	1.64364e-07	1.17469e-09	1.83534e-11	1.14059e-09	0.843679	2.20242e-05	3.09973e-08	2.80237e-06	0.000246455	1.64358e-07	1.48591e-05	1.17469e-09	1.14669e-07	1.14059e-09	0.00022313	1.35829e-08	2.86723e-11	1.94018e-09	1.24885e-07	1.22015e-10	8.25646e-09	5.00465e-12	4.89145e-10	4.71417e-12	0.134075	0.000223126	0.0178606	1.35827e-08	1.08879e-06	1.94015e-09	1.24883e-07	1.00106e-05	8.25609e-09	4.8914e-10	4.50019e-05	6.65804e-08	5.98162e-06	2.10227e-11	1.95991e-09	3.21485e-12	1.68018e-10	1.5664e-08
336	1.32189e-05	9.85512e-05	0.476123	0.00260595	1.32187e-05	1.32044e-05	1.65342e-07	7.72304e-05	8.97554e-07	3.39289e-08	3.39216e-08	0.4293	0.000173045	1.65196e-07	1.83051e-07	0.0789756	7.68864e-05	8.82345e-05	8.97293e-07	9.01617e-07	3.39184e-08	0.000145219	1.15161e-07	5.81303e-10	6.39286e-10	6.35877e-06	9.14824e-08	1.03054e-07	8.90349e-10	8.95867e-10	1.23626e-10	0.0119631	0.00014511	0.000159217	1.15053e-07	1.2621e-07	6.38684e-10	6.33721e-06	6.98801e-06	1.02559e-07	8.94909e-10	1.47342e-06	2.24349e-07	2.46448e-07	1.60688e-10	1.75855e-10	3.99157e-12	9.65971e-10	1.05729e-09
337	3.80593e-05	0.00103986	0.412529	0.0482899	3.80592e-05	3.80589e-05	2.25984e-06	0.000303362	2.5759e-05	1.43011e-07	1.43023e-07	0.3824	0.00138338	2.25964e-06	2.28391e-06	0.130154	0.000303204	0.000308516	2.57585e-05	2.57693e-05	1.43022e-07	0.000686363	8.29771e-07	9.15546e-09	9.25066e-09	3.60407e-05	5.85868e-07	5.95919e-07	4.37939e-08	4.38154e-08	7.3204e-10	0.0208762	0.000686307	0.000693321	8.29663e-07	8.41775e-07	9.24985e-09	3.60251e-05	3.65293e-05	5.95607e-07	4.38141e-08	9.3135e-06	2.13282e-06	2.15486e-06	1.2424e-09	1.26282e-09	5.6741e-11	1.70932e-08	1.73313e-08
338	1.87816e-07	0.000303307	0.406245	0.00338443	1.87814e-07	1.87881e-07	2.00305e-06	6.5675e-05	1.29825e-05	1.8178e-09	1.81839e-09	0.359086	0.00877132	2.00302e-06	2.00607e-06	0.171482	6.56715e-05	6.57978e-05	1.29824e-05	1.2983e-05	1.81837e-09	6.66003e-05	4.76648e-05	2.02597e-08	2.02889e-08	2.86221e-05	4.50841e-08	4.51714e-08	8.88319e-08	8.88367e-08	1.86988e-11	0.0500191	6.65993e-05	6.66997e-05	4.76646e-05	4.76789e-05	2.02886e-08	2.86216e-05	2.8638e-05	4.5169e-08	8.88365e-08	1.20579e-05	2.17144e-08	2.17481e-08	4.00365e-07	4.00513e-07	2.17317e-10	8.38803e-09	8.39322e-09
339	1.81055e-07	2.15302e-07	0.997588	3.40527e-07	1.81055e-07	1.81054e-07	1.94518e-10	4.04205e-06	2.30847e-10	1.23541e-10	1.23541e-10	0.00155415	2.50432e-08	1.94518e-10	1.94552e-10	0.000843376	4.04203e-06	4.04299e-06	2.30847e-10	2.30855e-10	1.23541e-10	7.5267e-09	1.74689e-11	1.77216e-13	1.77246e-13	4.14026e-09	2.65932e-11	2.65994e-11	1.93041e-13	1.93048e-13	9.69368e-14	7.53402e-07	7.52669e-09	7.52833e-09	1.74688e-11	1.74706e-11	1.77245e-13	4.14025e-09	4.14065e-09	2.65993e-11	1.93048e-13	7.99698e-12	8.4775e-14	8.47938e-14	1.63756e-14	1.63774e-14	1.89851e-16	4.7245e-14	4.72498e-14
340	5.01524e-07	6.5363e-06	0.807247	0.000241081	5.00926e-07	5.00974e-07	8.52683e-08	0.000318979	2.62605e-06	9.03333e-09	9.03398e-09	0.00604442	2.39857e-05	8.52428e-08	8.52512e-08	0.183821	0.000318638	0.000318674	2.62378e-06	2.62395e-06	9.02684e-09	7.51899e-06	3.67125e-07	1.66119e-09	1.66134e-09	9.4488e-05	4.65038e-07	4.65088e-07	4.61693e-08	4.61721e-08	2.03799e-10	0.0013385	7.51737e-06	7.51793e-06	3.67022e-07	3.67053e-07	1.66088e-09	9.44004e-05	9.44087e-05	4.64652e-07	4.61386e-08	1.03658e-06	6.20505e-08	6.20552e-08	8.39318e-09	8.39388e-09	3.92629e-11	8.38343e-08	8.38417e-08
341	1.70648e-06	2.09515e-05	0.971573	2.86875e-06	1.65996e-06	1.66067e-06	3.76462e-07	0.000829494	6.31907e-08	4.05482e-08	4.05586e-08	0.0234915	6.30004e-07	3.75419e-07	3.75403e-07	0.00224347	0.000825248	0.000825257	6.2411e-08	6.24142e-08	3.98793e-08	3.62526e-05	1.78887e-08	1.09627e-08	1.09622e-08	3.8226e-06	1.52811e-06	1.52811e-06	2.0248e-09	2.02485e-09	1.33108e-09	5.57093e-05	3.62228e-05	3.62211e-05	1.78583e-08	1.78554e-08	1.09343e-08	3.81069e-06	3.81007e-06	1.52121e-06	2.00425e-09	1.51369e-07	9.80206e-08	9.80158e-08	7.46442e-10	7.46316e-10	4.59464e-10	1.14491e-08	1.14472e-08
342	2.05705e-05	0.00200705	0.0647616	0.0047564	0.000270606	0.0170658	2.98623e-05	0.000295288	2.12437e-05	4.99842e-06	2.89924e-05	0.625687	0.00214605	0.00039658	0.00220733	0.0279979	0.00255491	0.010671	0.000270474	0.00196608	0.000368495	0.00322147	1.51446e-05	7.77231e-06	5.65152e-06	9.03927e-05	2.29353e-05	2.0264e-05	2.05292e-06	2.86635e-06	1.01478e-06	0.142844	0.0395774	0.0348386	0.00018052	0.000249761	6.84275e-05	0.000813102	0.000794281	0.000175257	3.46333e-05	0.000639983	0.000462188	0.000127763	2.80473e-06	8.53049e-07	8.00379e-07	5.59029e-06	1.65933e-06
343	0.000620315	0.00276856	0.200763	0.0408782	0.000613646	0.159809	3.83359e-05	0.00121981	0.000219169	7.96603e-06	0.000152367	0.358431	0.00562272	0.00017257	0.00329866	0.0836409	0.00532374	0.0284692	0.000425871	0.00474677	0.000287042	0.00316468	6.06495e-05	3.2101e-06	6.40921e-06	0.00038773	5.89188e-05	1.36959e-05	4.65018e-06	2.26582e-06	5.55697e-07	0.0785368	0.0123821	0.00287846	0.000245961	0.000119731	2.59755e-05	0.00151713	0.000554054	5.36104e-05	7.8844e-06	0.000481893	0.000190868	3.49211e-06	4.39242e-06	1.5888e-07	8.28459e-08	1.0892e-05	1.47632e-07
344	6.77277e-05	0.000179853	0.00219862	0.00162696	6.79183e-05	0.973349	1.92623e-06	1.30538e-05	4.97538e-06	6.15817e-07	0.000228625	0.00117785	4.93034e-05	4.50921e-06	0.00167337	0.000495939	2.74371e-05	0.0101824	6.40113e-06	0.00768125	0.000272068	1.12139e-05	4.05026e-07	8.30639e-08	1.02027e-06	3.14463e-06	2.90847e-07	3.57275e-06	5.31398e-08	2.50461e-06	1.38015e-07	0.00010515	2.11809e-05	0.000260207	7.66308e-07	3.6097e-05	2.73395e-06	4.64012e-06	0.000218682	7.37799e-06	3.87185e-06	1.14311e-06	3.52379e-07	2.6222e-07	1.27162e-08	2.30578e-08	5.19872e-09	5.14296e-08	9.33091e-08
345	2.35249e-06	6.12874e-06	4.29529e-05	0.00080084	2.38371e-06	0.984622	1.02123e-07	4.81074e-07	5.76912e-06	3.99146e-08	0.000127717	1.3674e-05	2.558e-05	1.46016e-07	0.000299032	0.000173053	6.57869e-07	0.00118934	6.30891e-06	0.0124688	0.000132569	2.47613e-07	3.73708e-07	3.65171e-09	8.82487e-08	2.15071e-06	1.24865e-08	3.19739e-07	8.76264e-08	2.30107e-06	3.74267e-08	2.79788e-05	3.32343e-07	3.58666e-06	4.85954e-07	6.50884e-06	1.10735e-07	2.54211e-06	2.87625e-05	3.6959e-07	2.4457e-06	5.69311e-07	7.57623e-09	2.38916e-09	1.17924e-08	2.36885e-09	7.97284e-11	5.11418e-08	9.8125e-09
346	4.5794e-07	5.05835e-07	9.39411e-07	5.03502e-06	4.58379e-07	0.99632	2.50647e-09	5.36441e-09	1.87403e-08	2.00802e-09	8.50357e-05	7.20234e-08	4.47569e-08	2.75637e-09	0.000127115	2.31303e-07	6.28298e-09	0.000343047	1.94491e-08	0.00302604	8.62267e-05	9.66218e-10	2.92242e-10	2.78632e-11	2.38863e-08	1.40986e-09	7.22851e-11	6.32366e-08	1.22909e-10	4.91374e-07	1.59e-08	8.50141e-09	1.20966e-09	2.73132e-07	3.26229e-10	7.54068e-07	2.54402e-08	1.51905e-09	2.13233e-06	6.65171e-08	5.00325e-07	9.25992e-11	2.79356e-11	1.0291e-10	3.50793e-12	2.15988e-10	8.77665e-12	1.49691e-11	6.07886e-10
347	2.75403e-07	2.77101e-07	2.87568e-07	4.0125e-07	2.7544e-07	0.998578	1.76955e-09	1.83316e-09	2.42833e-09	1.75769e-09	0.000179271	2.21741e-09	2.60399e-09	1.77146e-09	0.00018611	3.75496e-09	1.83881e-09	0.000221074	2.4332e-09	0.000653172	0.000179464	2.06634e-11	2.20556e-11	1.48484e-11	7.23402e-08	3.24441e-11	1.55559e-11	8.5991e-08	2.04151e-11	2.52672e-07	6.97267e-08	5.86964e-11	2.14976e-11	9.45668e-08	2.22134e-11	2.62625e-07	7.24546e-08	3.28666e-11	3.14482e-07	8.61562e-08	2.52996e-07	8.09475e-13	3.06464e-13	6.27089e-11	2.54427e-13	1.72469e-10	4.77534e-11	3.9929e-13	2.07032e-10
348	0.00094263	0.00366988	0.33535	0.0847656	0.000971021	0.0645186	5.74286e-05	0.00216766	0.000458586	1.28388e-05	0.000281869	0.259182	0.0070758	0.000175769	0.000768651	0.134671	0.00658972	0.0289357	0.000691226	0.0122063	0.000302172	0.00305794	0.00010295	4.38729e-06	6.5288e-06	0.000430427	9.66732e-05	0.000144464	9.60285e-06	5.92936e-05	2.5069e-06	0.0371914	0.00856393	0.00260798	0.000296128	0.000216269	8.45092e-06	0.00122116	0.000901627	0.000186585	6.60049e-05	0.000166198	0.000190432	3.86123e-05	7.86139e-06	2.55738e-06	1.47184e-07	6.51044e-06	2.1441e-06
349	3.48154e-06	0.000760812	0.00377525	4.69274e-07	1.50708e-07	2.0723e-07	6.39565e-05	0.000239345	1.5697e-07	6.84292e-08	8.13659e-08	0.938364	4.40143e-05	2.8244e-06	2.91302e-06	0.000314373	9.20469e-06	9.38705e-06	1.33584e-08	1.6019e-08	7.35731e-09	0.0332398	3.86203e-06	3.05366e-07	3.07064e-07	2.14862e-05	8.4125e-07	8.52626e-07	5.99218e-09	6.65508e-09	3.39176e-09	0.0181705	0.00189051	0.00186695	3.04539e-07	2.82488e-07	2.18877e-08	1.34296e-06	1.32819e-06	5.15471e-08	7.11493e-10	0.000877938	9.42709e-05	9.30165e-05	5.06298e-08	4.57022e-08	4.57314e-09	1.71483e-07	1.693e-07
350	2.37124e-08	0.000103683	0.000360016	2.04356e-08	1.10699e-09	1.11524e-09	6.98862e-06	1.71511e-05	7.44746e-09	2.81489e-10	2.84795e-10	0.96504	4.78391e-06	1.0186e-07	1.01772e-07	1.58964e-05	2.33672e-07	2.33731e-07	2.49483e-10	2.50559e-10	1.66799e-11	0.0196108	5.05343e-07	1.57636e-08	1.57393e-08	8.19875e-07	1.9361e-08	1.93565e-08	1.07569e-10	1.07905e-10	5.47375e-12	0.0136398	0.000416535	0.000415634	1.13216e-08	1.12567e-08	3.50151e-10	1.79366e-08	1.78932e-08	4.72047e-10	4.8292e-12	0.000321331	1.28545e-05	1.28259e-05	5.11119e-09	5.07543e-09	1.66269e-10	4.22356e-09	4.21137e-09
351	2.29731e-08	0.000143376	0.00291666	2.3546e-08	2.56129e-08	2.56134e-08	1.45495e-06	7.88325e-06	5.01264e-10	3.25564e-10	3.25558e-10	0.993078	1.07932e-06	2.33096e-07	2.3304e-07	6.04765e-06	1.23606e-06	1.23578e-06	3.22115e-10	3.22103e-10	3.16926e-10	0.00179662	4.44396e-08	1.15227e-08	1.15198e-08	2.62656e-08	6.50394e-09	6.50244e-09	9.2284e-12	9.22582e-12	5.66933e-12	0.00135138	0.000343826	0.000343755	8.63145e-09	8.62817e-09	2.00439e-09	5.00473e-09	5.00301e-09	1.11147e-09	5.51479e-12	3.39866e-06	1.00729e-06	1.00707e-06	7.47423e-10	7.47039e-10	1.92168e-10	8.9168e-11	8.91272e-11
352	1.3147e-07	0.00022179	0.0293339	1.32187e-07	1.33896e-07	1.33896e-07	1.28826e-06	1.34697e-05	7.88057e-10	7.82728e-10	7.82728e-10	0.969329	1.12518e-06	7.55749e-07	7.55723e-07	1.17841e-05	7.88838e-06	7.88811e-06	7.83006e-10	7.83005e-10	7.83808e-10	0.000337221	1.07742e-08	7.50564e-09	7.50538e-09	1.25971e-08	8.74643e-09	8.74613e-09	5.80352e-12	5.80349e-12	5.70812e-12	0.000300116	0.000216004	0.000215998	6.59724e-09	6.59696e-09	4.53248e-09	7.69801e-09	7.6977e-09	5.27412e-09	5.69423e-12	1.70843e-07	1.24946e-07	1.24942e-07	9.05416e-11	9.05368e-11	6.28529e-11	3.97116e-11	3.97095e-11
353	1.47807e-06	0.00023462	0.00030638	1.4842e-06	3.36743e-08	3.36752e-08	3.27157e-05	3.98668e-05	9.32404e-08	8.52074e-09	8.52139e-09	0.901973	2.83446e-05	5.02742e-07	5.02527e-07	3.58405e-05	5.98304e-07	5.98113e-07	8.5242e-09	8.52443e-09	3.37083e-10	0.0490516	2.78108e-06	7.57574e-08	7.57231e-08	3.3631e-06	8.7523e-08	8.74943e-08	2.98011e-10	2.98046e-10	7.49742e-11	0.0434846	0.000973529	0.000973148	6.60467e-08	6.60036e-08	1.75432e-09	7.88814e-08	7.88442e-08	1.99681e-09	7.46891e-11	0.00257004	7.18288e-05	7.17997e-05	7.32629e-09	7.31632e-09	3.43531e-10	8.18651e-09	8.181e-09
354	0.000403808	0.00616918	0.010751	0.00254584	0.0121933	0.0102062	2.89999e-05	4.77592e-05	1.14319e-05	3.456e-05	1.77385e-05	0.67527	0.00341532	0.000341653	0.000153129	0.00771011	0.000480149	0.000221826	0.000140519	6.14049e-05	0.000215981	0.00260372	1.96769e-05	1.29585e-06	4.54416e-07	3.8553e-05	1.84773e-06	6.61449e-07	5.17373e-07	1.78503e-07	3.28496e-07	0.241533	0.0145856	0.00381018	0.000108629	2.80992e-05	2.53599e-06	0.000190668	4.96982e-05	3.24701e-06	1.03523e-06	0.00155931	5.34993e-05	1.55636e-05	7.33105e-07	2.1237e-07	7.68487e-09	9.34285e-07	2.72318e-07
355	0.000130005	0.0165743	0.0188666	0.00290435	0.00202202	0.016635	0.000431812	0.000472101	9.86652e-05	5.06765e-05	0.000154175	0.418877	0.0169105	0.00126508	0.00665258	0.0200633	0.00133321	0.00725171	0.000761162	0.00151977	0.0012724	0.0129949	0.000674265	5.72362e-05	4.84204e-05	0.000772238	6.00288e-05	5.17737e-05	3.15844e-05	1.21441e-05	1.21091e-05	0.359315	0.0174556	0.0243464	0.00119126	0.00126153	0.000116926	0.00132338	0.00144126	0.000122473	6.45431e-05	0.0166523	0.000976083	0.000170145	7.72317e-05	1.10555e-05	1.04295e-06	8.45746e-05	1.23082e-05
356	3.14867e-05	0.000277658	0.000286378	6.28708e-05	4.02542e-05	0.983944	5.60665e-06	5.73139e-06	1.525e-06	8.06617e-07	0.000661921	0.000303807	4.33326e-05	6.66062e-06	0.00565516	4.54429e-05	6.80623e-06	0.0057799	2.16708e-06	0.00153786	0.000813791	7.07334e-06	1.22506e-06	2.08092e-07	7.09365e-06	1.27267e-06	2.11825e-07	7.22003e-06	7.03529e-08	2.10678e-06	9.39352e-07	4.28033e-05	7.59615e-06	0.000280237	1.35093e-06	4.85239e-05	8.24397e-06	1.40228e-06	5.04015e-05	8.39071e-06	2.78676e-06	1.47814e-06	2.72974e-07	4.58829e-07	5.84023e-08	9.60892e-08	1.64419e-08	6.0175e-08	9.90425e-08
357	4.27084e-07	2.39646e-06	2.45402e-06	7.2835e-07	4.85943e-07	0.998111	3.18243e-08	3.239e-08	1.04023e-08	5.6511e-09	0.000177929	8.82249e-07	1.62973e-07	3.53776e-08	0.000619513	1.68942e-07	3.60026e-08	0.00063012	1.2546e-08	0.000257526	0.000190806	1.61234e-08	3.59424e-09	8.21183e-10	2.43306e-07	3.69818e-09	8.32897e-10	2.47175e-07	3.03048e-10	1.02079e-07	7.27645e-08	7.01014e-08	1.69572e-08	2.75099e-06	3.8433e-09	6.42297e-07	2.56862e-07	3.95299e-09	6.61348e-07	2.60906e-07	1.1139e-07	1.95317e-09	4.84694e-10	2.1012e-09	1.33001e-10	5.2082e-10	1.89712e-10	1.35948e-10	5.34843e-10
358	3.05765e-06	6.53116e-05	0.00118838	2.26118e-05	3.98181e-07	1.06643e-05	2.87197e-07	1.19542e-06	9.00954e-08	1.67418e-08	1.82067e-07	0.481123	0.000497014	5.39817e-08	1.10929e-06	0.0100193	2.3938e-07	1.02996e-05	1.98741e-08	2.95538e-07	3.84808e-08	0.000255727	4.76518e-07	1.81602e-09	1.41981e-08	5.37647e-06	9.81552e-10	1.40405e-08	8.95604e-10	8.05901e-09	8.76637e-10	0.505401	6.01239e-05	0.000511268	1.22222e-07	1.23784e-06	3.5203e-09	1.38358e-06	1.69859e-05	3.47175e-09	2.25144e-09	0.000294409	6.6874e-08	2.67507e-07	2.1649e-09	1.19135e-08	2.42229e-10	2.18404e-09	1.46704e-08
359	6.248e-07	8.09309e-05	0.00180996	4.99931e-05	4.51519e-07	1.21903e-06	1.32698e-07	1.37851e-06	4.99891e-08	2.96048e-09	1.00054e-08	0.4678	0.000622835	5.02157e-08	4.55354e-07	0.0119858	5.14703e-07	8.32654e-06	2.7775e-08	1.51017e-07	4.8138e-09	0.000185581	4.24557e-07	1.99042e-10	9.30097e-10	5.36156e-06	1.79724e-09	1.20776e-08	1.63866e-10	8.53551e-10	6.17034e-11	0.516233	8.38558e-05	0.000371238	1.96011e-07	9.7015e-07	4.47028e-10	2.55904e-06	1.47115e-05	6.18477e-09	3.59548e-10	0.000243672	6.66737e-08	2.06637e-07	3.69891e-10	1.57505e-09	4.32973e-12	3.21848e-09	1.36276e-08
360	4.16201e-07	0.000618578	0.0013914	4.75063e-05	3.99607e-07	6.07556e-07	7.53181e-07	1.34379e-06	7.02625e-08	3.64927e-09	4.68623e-09	0.439336	0.00199137	5.96485e-07	1.65751e-06	0.0109652	9.80784e-07	5.59599e-06	6.26492e-08	1.96692e-07	4.27144e-09	0.000271136	1.47865e-06	2.36392e-09	4.41459e-09	8.8671e-06	2.77976e-09	1.00668e-08	1.70459e-10	4.91808e-10	5.28514e-11	0.543114	0.000223288	0.000525453	1.20925e-06	3.02958e-06	3.58033e-09	7.39945e-06	2.03123e-05	8.27832e-09	4.06168e-10	0.000412259	2.96604e-07	6.42776e-07	1.78002e-09	4.39132e-09	3.61419e-11	1.25274e-08	3.40179e-08
361	5.6269e-07	0.000455827	0.00127591	0.000397575	5.62044e-07	1.22272e-06	1.34884e-06	2.87801e-06	7.86503e-07	9.36784e-09	1.21827e-08	0.271728	0.00366378	1.27785e-06	3.36019e-06	0.016331	2.70079e-06	8.811e-06	7.81397e-07	2.61908e-06	1.21432e-08	0.00046685	6.60122e-06	1.08547e-08	1.82107e-08	2.61501e-05	1.40693e-08	3.28608e-08	2.63549e-09	7.3458e-09	2.09075e-10	0.698663	0.000449172	0.00102572	6.31533e-06	1.66645e-05	1.7348e-08	2.49245e-05	6.65391e-05	3.11216e-08	7.26399e-09	0.00132336	1.62647e-06	3.34193e-06	2.09705e-08	5.3001e-08	2.37856e-10	7.10107e-08	1.88024e-07
362	4.23581e-07	0.000237496	0.00104895	0.00115625	4.23578e-07	2.80125e-06	1.5463e-06	5.0472e-06	3.31313e-06	1.39731e-08	3.74676e-08	0.0651634	0.0125057	1.53537e-06	1.00025e-05	0.0560191	5.01024e-06	3.19505e-05	3.30637e-06	3.90666e-05	3.74544e-08	0.000236696	3.57505e-05	2.89937e-08	7.78524e-08	0.00012878	7.83432e-08	1.91998e-07	1.73385e-08	1.52842e-07	9.86614e-10	0.841085	0.000235432	0.00105486	3.55413e-05	0.00028257	7.73352e-08	0.000127996	0.00101992	1.90684e-07	1.52472e-07	0.00251848	2.21876e-06	5.66059e-06	1.90479e-07	1.26554e-06	1.56099e-09	5.49328e-07	3.65202e-06
363	1.56621e-06	0.000229815	0.000477083	0.00241712	1.56636e-06	4.68139e-05	1.94421e-06	3.36839e-06	8.66405e-06	2.2708e-08	3.96485e-07	0.0342457	0.0260252	1.93884e-06	2.15959e-05	0.0652191	3.35775e-06	3.74646e-05	8.65258e-06	0.000173715	3.96468e-07	0.000221035	9.11053e-05	2.55145e-08	1.44721e-07	0.000200769	4.05725e-08	2.30421e-07	5.18694e-08	7.71271e-07	5.99781e-09	0.824142	0.000220551	0.00107857	9.08931e-05	0.00133105	1.44318e-07	0.000200288	0.00293507	2.29721e-07	7.70043e-07	0.00337318	2.66319e-06	6.00282e-06	6.06902e-07	6.04407e-06	1.94614e-09	1.18439e-06	1.18016e-05
364	6.9914e-09	2.48412e-05	3.98498e-05	9.70609e-05	6.99132e-09	4.74469e-08	1.89207e-07	2.75069e-07	4.99389e-07	2.37655e-10	1.01994e-09	0.010586	0.00914655	1.89095e-07	7.12475e-07	0.0179463	2.74893e-07	1.02938e-06	4.9923e-07	2.2599e-06	1.01989e-09	4.71166e-05	3.76404e-05	2.38117e-09	7.31928e-09	6.93547e-05	3.29381e-09	1.03315e-08	4.91557e-09	1.99497e-08	2.96557e-11	0.943272	4.70909e-05	0.000108001	3.76255e-05	0.000118994	7.31622e-09	6.93284e-05	0.000211371	1.03269e-08	1.99442e-08	0.00397947	3.67665e-07	7.91991e-07	2.7185e-07	8.27626e-07	1.1564e-10	4.71632e-07	1.39753e-06
365	2.90778e-12	9.62795e-08	7.5814e-06	5.05043e-06	2.90752e-12	3.17413e-12	4.59917e-10	1.26237e-09	9.06916e-10	2.47505e-14	2.70475e-14	6.96556e-05	4.29107e-05	4.59831e-10	5.29734e-10	0.270767	1.26213e-09	1.45436e-09	9.06775e-10	1.05803e-09	2.70444e-14	8.1709e-08	5.45259e-08	3.46501e-12	3.96643e-12	1.66951e-05	3.96022e-12	4.53417e-12	2.98888e-12	3.45732e-12	2.36484e-16	0.728901	8.16968e-08	9.1335e-08	5.45185e-08	6.16609e-08	3.96572e-12	1.66928e-05	1.88819e-05	4.53335e-12	3.45677e-12	4.96476e-05	5.48117e-10	6.16904e-10	3.9276e-10	4.47269e-10	2.8837e-14	1.88657e-09	2.14851e-09
366	2.04845e-06	0.193674	0.0020309	1.08126e-05	2.04723e-06	2.05584e-06	0.000523191	4.1987e-05	4.30397e-07	9.64521e-08	9.6879e-08	0.778994	0.00381721	0.000522568	0.000526353	0.000336327	4.19361e-05	4.22722e-05	4.29943e-07	4.32862e-07	9.68133e-08	0.00211222	1.96364e-05	3.2288e-06	3.25097e-06	1.23387e-05	1.89044e-06	1.90446e-06	2.70135e-08	2.71898e-08	6.09771e-09	0.0127706	0.00211014	0.00212275	1.96183e-05	1.97248e-05	3.24727e-06	1.23274e-05	1.23988e-05	1.90226e-06	2.71615e-08	5.56268e-05	1.0318e-05	1.03821e-05	3.60178e-07	3.62284e-07	5.82882e-08	7.75351e-07	7.80077e-07
367	4.31241e-06	4.61949e-05	0.457889	0.00124145	4.30496e-06	4.32669e-06	1.67318e-06	0.00137491	3.33905e-05	2.23319e-07	2.24334e-07	0.0181008	0.000343136	1.66905e-06	1.68009e-06	0.494566	0.00137152	0.00138069	3.3321e-05	3.34819e-05	2.2396e-07	9.39478e-05	1.46878e-05	1.03336e-07	1.0397e-07	0.0018835	9.40626e-06	9.46453e-06	1.84718e-06	1.85591e-06	1.6046e-08	0.0172204	9.37646e-05	9.42485e-05	1.46598e-05	1.47237e-05	1.03728e-07	0.0018799	0.00188819	9.44244e-06	1.85209e-06	9.5133e-05	1.55107e-06	1.5592e-06	1.08739e-06	1.09241e-06	7.8788e-09	1.27602e-05	1.28197e-05
368	0.00344523	0.00502728	0.00609984	0.00115401	0.000398913	0.0127322	0.000295068	0.000326508	7.67944e-05	2.80109e-05	0.000351257	0.441855	0.00982399	4.54917e-05	0.000577611	0.0178828	5.03457e-05	0.000645562	1.44136e-05	0.000196168	6.68987e-05	0.0148862	0.000328953	2.89921e-06	1.60349e-05	0.000545252	3.11633e-06	1.73543e-05	6.86267e-07	5.95193e-06	1.88298e-06	0.423612	0.00285425	0.0158248	6.572e-05	0.000572115	3.22974e-06	0.000108945	0.000952681	3.49577e-06	1.39025e-06	0.015927	0.000156846	0.000368923	3.42026e-06	1.67531e-05	1.1386e-07	5.28153e-06	2.59743e-05
369	4.19621e-05	0.000359856	0.000363236	0.00977441	3.32825e-05	0.474127	1.35572e-05	1.36546e-05	0.000294767	1.84584e-06	0.00184712	0.000148612	0.00236816	1.18137e-05	0.0118233	0.00241627	1.18973e-05	0.0119071	0.000253739	0.450607	0.00158159	6.88309e-06	0.000105976	7.39468e-07	7.45675e-05	0.000107613	7.43807e-07	7.50057e-05	1.48101e-05	0.00196965	1.17746e-05	0.000825214	6.20637e-06	0.000625815	9.41462e-05	0.0125207	6.5503e-05	9.56001e-05	0.0127141	6.58809e-05	0.00171427	4.93294e-05	3.93014e-07	1.09793e-05	7.08825e-06	7.4285e-05	1.39568e-06	7.1715e-06	7.51577e-05
370	1.51996e-05	0.00146988	0.0177429	0.00241999	1.50541e-05	1.51603e-05	4.90886e-05	0.000329707	5.91898e-05	9.17564e-07	9.38606e-07	0.198361	0.013241	5.05233e-05	5.49897e-05	0.108509	0.000339501	0.000369389	6.0144e-05	6.4236e-05	9.31298e-07	0.00375912	0.000307433	2.6882e-06	2.92091e-06	0.00194634	1.15972e-05	1.25842e-05	2.78454e-06	3.08075e-06	7.0637e-08	0.592962	0.00387488	0.00412947	0.000319413	0.000340868	3.0309e-06	0.00202305	0.00215844	1.30568e-05	3.22351e-06	0.0134	0.000139562	0.000148976	1.46138e-05	1.57725e-05	2.09512e-07	7.06352e-05	7.60773e-05
371	0.00538967	0.0113105	0.00292495	0.00795691	1.29988e-05	6.9803e-05	0.00275415	0.00113242	0.00189727	9.68484e-05	0.000120756	0.0536777	0.165534	0.000306692	0.00123308	0.0428409	8.91708e-05	0.000328654	0.000234659	0.00123617	3.27635e-06	0.0010599	0.00295756	1.68857e-05	3.96365e-05	0.00083913	1.51907e-05	2.18469e-05	9.46765e-06	3.40293e-05	3.66174e-06	0.56271	0.00192998	0.00471548	0.00585035	0.0191139	6.09572e-05	0.00162334	0.00516465	1.73551e-05	6.43839e-05	0.000923398	5.63704e-06	1.13976e-05	1.16069e-05	3.74193e-05	5.62601e-07	3.9623e-06	1.11627e-05
372	9.96839e-06	0.00073917	0.000161916	0.00568304	4.61383e-07	1.01496e-05	2.91978e-05	1.79396e-05	0.000109836	1.85156e-07	2.00338e-06	0.00595929	0.202654	6.60157e-06	0.000122669	0.030155	3.81646e-06	2.31092e-05	2.87611e-05	0.000962976	2.05401e-07	3.99953e-05	0.000628766	2.5743e-07	1.82011e-06	0.000112692	2.70612e-07	4.35173e-07	3.4644e-07	7.41341e-06	2.06269e-08	0.677112	5.06108e-05	0.000410392	0.000862473	0.0201329	1.57293e-06	0.000143705	0.00368836	4.06897e-07	8.2363e-06	0.000771351	5.08245e-07	9.63298e-07	1.60543e-06	2.50595e-05	2.04976e-08	5.29678e-07	4.91739e-06
373	1.95296e-07	4.00041e-05	4.63463e-05	0.0021569	5.3496e-07	1.46334e-07	2.95387e-07	5.45055e-07	5.56421e-06	9.70036e-09	1.12048e-08	0.00104859	0.0975103	3.42127e-06	1.44362e-06	0.0421678	1.36409e-06	1.02653e-06	5.82313e-05	3.9976e-05	8.29093e-09	1.8272e-06	9.88518e-05	2.45434e-08	1.09736e-08	4.79245e-05	1.4899e-08	2.48596e-08	1.37794e-07	1.96826e-07	4.77101e-10	0.845012	9.95961e-06	1.05686e-05	0.00100046	0.000951889	1.22092e-07	0.000245605	0.000450879	2.83879e-08	1.08951e-06	0.000767717	2.44351e-08	3.50203e-08	1.50797e-06	1.5524e-06	7.71988e-10	3.33144e-07	9.15519e-07
374	5.09439e-08	5.12169e-05	1.48485e-05	0.000784852	5.27387e-06	4.67825e-08	1.09483e-07	1.22974e-07	1.33142e-06	8.17271e-09	7.29498e-10	0.000825994	0.096914	7.78962e-06	4.32989e-07	0.019483	1.8225e-06	2.99093e-07	7.89619e-05	7.59977e-06	8.56056e-09	1.1046e-06	7.30313e-05	1.17217e-08	3.33173e-09	2.07131e-05	4.04771e-09	4.37682e-09	8.16887e-08	3.29255e-08	6.59543e-11	0.87171	1.93571e-05	4.41721e-06	0.00184673	0.000412678	5.12576e-08	0.000343354	0.000110885	9.87701e-09	4.76139e-07	0.000721229	1.7618e-08	2.20677e-08	1.23467e-06	6.12437e-07	1.31576e-10	2.38e-07	4.12701e-07
375	2.63978e-06	0.000232265	2.15904e-05	0.000834996	0.00168561	2.56476e-06	6.64444e-07	9.95823e-08	1.73868e-06	2.10949e-06	1.74735e-08	0.00182033	0.122814	0.000231969	1.05831e-06	0.0126377	2.87975e-05	1.7874e-07	0.000561949	4.29336e-06	2.08767e-06	4.7143e-06	0.000227771	1.25694e-07	3.7451e-09	2.83489e-05	4.58912e-08	1.23988e-09	3.04574e-07	1.36479e-08	9.16884e-09	0.828538	0.000212972	8.0136e-06	0.0103116	0.00046012	2.04155e-07	0.00125075	5.66056e-05	8.09435e-08	7.19875e-07	0.00220411	1.55781e-07	3.36311e-08	4.83057e-06	1.42403e-06	2.36055e-10	8.09998e-07	2.06312e-07
376	5.63372e-08	0.000127157	3.84509e-06	0.000294226	0.00012263	5.55309e-08	3.30591e-07	4.06968e-08	6.51218e-07	4.99645e-07	5.9888e-10	0.00082783	0.146754	0.000315667	4.17234e-07	0.0037332	3.20733e-05	5.57976e-08	0.000418695	1.03999e-06	4.9874e-07	2.1233e-06	0.000211845	4.17886e-07	1.42488e-09	8.16046e-06	2.08894e-07	7.55966e-10	5.62427e-07	3.34575e-09	3.13843e-09	0.789612	0.000144205	2.86548e-06	0.0157682	0.000311892	4.33846e-07	0.000635395	1.2065e-05	2.22714e-07	6.38128e-07	0.00138999	5.41739e-07	1.47298e-08	1.99434e-05	5.38832e-07	1.14265e-09	2.16744e-06	5.36636e-08
377	6.65089e-06	0.0008266	5.68534e-05	0.00843945	4.29123e-06	0.000447243	1.4724e-05	1.79956e-06	6.70291e-05	9.52685e-08	1.92266e-06	0.00415217	0.266645	6.66496e-06	0.000263925	0.0257272	7.23021e-07	3.79691e-05	3.1417e-05	0.00320107	1.03798e-06	2.44847e-05	0.000630095	1.85906e-07	1.43965e-06	8.167e-05	2.58274e-08	4.39437e-07	3.07418e-07	1.3681e-05	1.2796e-08	0.569216	3.11942e-05	0.000477821	0.000860014	0.0485516	1.19442e-06	0.000100816	0.00589939	3.37782e-07	1.2074e-05	0.00160984	3.39086e-07	1.43411e-06	3.97335e-06	8.31791e-05	9.50815e-09	6.31882e-07	1.49496e-05
378	3.93058e-06	0.000437282	0.000120086	0.00414476	3.82697e-06	0.0105998	9.64022e-06	3.29034e-06	2.51967e-05	8.14933e-08	2.65426e-05	0.00569087	0.0727417	9.40725e-06	0.00278883	0.0151353	3.30685e-06	0.0010033	2.40018e-05	0.0433118	2.60332e-05	0.000126555	0.000708913	2.64453e-07	8.75203e-06	0.000165757	9.81232e-08	3.30197e-06	3.38333e-07	0.000125045	7.78929e-08	0.308676	0.000138721	0.00377577	0.000759786	0.235293	8.94831e-06	0.000180314	0.056511	3.43621e-06	0.000125874	0.00658658	3.55016e-06	1.70253e-05	1.48072e-05	0.000627295	3.8784e-08	3.91907e-06	0.000167881
379	2.44138e-05	4.35252e-05	2.72611e-05	0.00638847	2.43512e-05	0.336337	8.13442e-07	5.90235e-07	7.01999e-05	3.38702e-07	0.00036601	3.38199e-05	0.00527276	8.24779e-07	0.00371608	0.00296788	5.98608e-07	0.00236051	7.11449e-05	0.575013	0.000366582	6.14676e-07	6.78449e-05	1.83522e-08	7.63973e-06	4.15411e-05	1.37811e-08	5.20406e-06	1.22406e-06	0.000648913	6.88532e-07	0.00270966	6.25962e-07	0.000264236	6.8909e-05	0.0377066	7.7942e-06	4.2292e-05	0.0226866	5.32459e-06	0.000661763	4.85175e-05	1.38516e-08	1.76191e-06	1.37709e-06	5.5878e-05	4.80213e-08	8.99473e-07	3.63442e-05
380	0.986427	0.000376748	0.000170267	0.000300914	0.000105586	0.000102546	0.00327245	0.00175103	0.00257488	0.000636025	0.000650914	0.000386773	0.000900864	7.6159e-06	1.58e-05	0.000329434	4.03356e-06	6.89477e-06	6.58984e-06	1.51721e-05	1.599e-06	0.000247023	0.000488742	6.0038e-06	1.15731e-05	0.000196278	3.74555e-06	5.89261e-06	4.55988e-06	9.89176e-06	9.77668e-07	0.000754411	9.86563e-06	1.56914e-05	2.16831e-05	4.10237e-05	5.18417e-07	8.67544e-06	1.54475e-05	2.62979e-07	4.93543e-07	3.81045e-05	6.19945e-07	9.86728e-07	1.10624e-06	2.10623e-06	3.78588e-08	4.93133e-07	8.75349e-07
381	0.995044	1.28667e-05	7.10433e-06	6.28425e-06	2.20223e-06	2.19388e-06	0.0016791	0.00121382	0.000924732	0.000500916	0.000505166	5.35707e-06	6.00231e-06	1.6301e-07	2.33854e-07	2.66606e-06	1.00913e-07	1.3037e-07	1.03226e-07	1.54601e-07	3.33962e-08	2.52857e-05	3.09057e-05	2.06917e-06	2.44406e-06	1.44248e-05	1.4962e-06	1.65688e-06	1.13533e-06	1.36968e-06	5.72956e-07	2.92684e-06	1.08895e-07	1.40128e-07	1.18501e-07	1.65289e-07	5.82732e-09	5.7945e-08	7.8178e-08	3.48527e-09	4.21332e-09	9.90654e-07	5.75454e-08	6.85449e-08	6.78288e-08	8.53033e-08	5.49171e-09	3.34299e-08	4.12324e-08
382	0.988636	3.39614e-06	3.13995e-06	1.41026e-07	1.23905e-07	1.24041e-07	0.00551746	0.00531151	0.00016453	0.000154754	0.000154859	2.86411e-06	8.69664e-08	3.07219e-08	3.16213e-08	5.85848e-08	2.85858e-08	2.90443e-08	1.78435e-09	1.8396e-09	1.55363e-09	3.94598e-05	2.0484e-06	1.63995e-06	1.64547e-06	1.81759e-06	1.57618e-06	1.57925e-06	6.64438e-08	6.66793e-08	6.22889e-08	3.98064e-07	6.13468e-08	6.68323e-08	1.91004e-09	2.14876e-09	6.34701e-10	1.31455e-09	1.44553e-09	5.73808e-10	3.47382e-11	3.35436e-08	1.96225e-08	1.98345e-08	1.13974e-09	1.15959e-09	8.86326e-10	1.00108e-09	1.01275e-09
383	0.937347	5.50601e-05	5.4977e-05	5.60737e-07	5.59371e-07	5.59384e-07	0.0303899	0.0301938	0.000263084	0.000260401	0.000260429	3.13064e-05	2.60101e-07	2.43632e-07	2.4391e-07	2.51992e-07	2.42759e-07	2.42909e-07	3.50686e-09	3.51103e-09	3.48363e-09	0.00107221	1.10467e-05	1.08647e-05	1.08669e-05	1.09382e-05	1.0793e-05	1.07947e-05	1.76401e-07	1.76438e-07	1.74572e-07	4.32748e-07	2.02857e-07	2.06919e-07	2.36142e-09	2.4409e-09	1.86788e-09	2.13779e-09	2.18367e-09	1.83937e-09	2.77768e-11	5.31867e-07	5.10902e-07	5.11222e-07	6.59648e-09	6.60309e-09	6.46416e-09	6.52058e-09	6.52486e-09
384	0.998943	1.74366e-07	1.71666e-07	1.11945e-07	1.11686e-07	1.11689e-07	0.000372378	0.000362228	0.000107143	0.00010663	0.000106636	2.60519e-09	1.09947e-09	1.05583e-09	1.05655e-09	1.06781e-09	1.04106e-09	1.04148e-09	7.224e-10	7.22824e-10	7.19454e-10	2.37675e-07	8.56886e-08	8.4457e-08	8.44736e-08	8.29418e-08	8.21548e-08	8.21647e-08	2.44399e-08	2.4442e-08	2.43186e-08	2.76776e-11	1.98482e-11	1.9982e-11	9.11709e-12	9.19307e-12	8.47946e-12	8.75131e-12	8.79761e-12	8.34485e-12	5.91864e-12	9.67146e-11	9.35716e-11	9.3619e-11	3.36695e-11	3.36819e-11	3.31601e-11	3.25813e-11	3.25891e-11
385	0.997346	5.1806e-07	4.73146e-07	4.70899e-07	4.1947e-07	4.19965e-07	0.000564703	0.000541409	0.000528066	0.000505387	0.000505633	1.91286e-08	2.32775e-08	9.8145e-09	1.00375e-08	1.6486e-08	9.10174e-09	9.21932e-09	9.16971e-09	9.38438e-09	8.1382e-09	7.53436e-07	7.60059e-07	6.38427e-07	6.40106e-07	6.82851e-07	6.11158e-07	6.12094e-07	5.96169e-07	5.97471e-07	5.68871e-07	2.63513e-09	5.43705e-10	5.79363e-10	6.69079e-10	7.3349e-10	2.74348e-10	4.85567e-10	5.22193e-10	2.50372e-10	2.59158e-10	2.3037e-09	1.51804e-09	1.53033e-09	1.5411e-09	1.55995e-09	1.26506e-09	1.37393e-09	1.38519e-09
386	0.998058	1.63715e-06	1.11945e-06	1.53261e-06	4.45475e-07	4.65617e-07	0.000427117	0.000391301	0.000416145	0.000347715	0.000348997	1.99677e-07	2.98346e-07	3.57163e-08	4.1477e-08	1.8897e-07	2.66192e-08	3.00275e-08	3.41608e-08	4.01098e-08	1.14104e-08	7.57872e-07	9.80194e-07	3.62744e-07	3.77242e-07	7.25423e-07	3.27467e-07	3.36579e-07	3.53338e-07	3.68191e-07	2.74101e-07	4.11674e-08	5.80409e-09	6.55025e-09	8.10969e-09	9.38407e-09	1.39803e-09	5.56019e-09	6.34434e-09	1.06791e-09	1.36301e-09	6.64103e-09	1.39764e-09	1.52645e-09	1.77483e-09	1.97811e-09	6.0407e-10	1.34601e-09	1.48001e-09
387	1.57751e-05	0.00036024	0.000330747	0.00543227	0.000177031	0.00352193	5.71349e-05	5.4528e-05	0.000476424	3.65297e-05	0.000359059	0.000986664	0.00841092	0.000664292	0.00641508	0.00803163	0.000634026	0.00612303	0.00544841	0.0816775	0.00410617	0.000168876	0.000776957	0.000122931	0.000620514	0.000753125	0.000119153	0.00060146	0.00055072	0.00613406	0.000433548	0.0113288	0.0018232	0.00915213	0.00834882	0.0928704	0.00666866	0.00809314	0.0900284	0.00646426	0.0659016	0.00132805	0.000400157	0.00108431	0.00100145	0.00797237	0.000798298	0.000976791	0.00777643
[truncated: 13 more columns]

## Sheet: E
node/Area	Y	E	G	H	I	J	YE	YG	YH	YI	YJ	EG	EH	EI	EJ	GH	GI	GJ	HI	HJ	IJ	YEG	YEH	YEI	YEJ	YGH	YGI	YGJ	YHI	YHJ	YIJ	EGH	EGI	EGJ	EHI	EHJ	EIJ	GHI	GHJ	GIJ	HIJ	YEGH	YEGI	YEGJ	YEHI	YEHJ	YEIJ	YGHI	YGHJ
1	0	0	0	0	0	0	0	0	0	0	0	0	0	0	0	0	0	0	1	0	0	0	0	0	0	0	0	0	0	0	0	0	0	0	0	0	0	0	0	0	0	0	0	0	0	0	0	0	0
2	0	0	0	0	0	0	0	0	0	0	0	0	0	0	0	0	0	0	0	0	0	0	0	0	0	0	0	0	0	0	0	0	0	0	0	0	0	0	0	0	0	0	0	0	0	0	0	1	0
3	0	0	0	0	0	0	0	0	0	0	0	0	0	0	0	1	0	0	0	0	0	0	0	0	0	0	0	0	0	0	0	0	0	0	0	0	0	0	0	0	0	0	0	0	0	0	0	0	0
4	0	0	0	0	0	0	0	0	0	0	0	0	0	0	0	0	0	0	0	0	0	0	0	0	0	0	0	0	0	0	0	0	0	0	0	0	0	1	0	0	0	0	0	0	0	0	0	0	0
5	0	0	0	0	0	0	0	0	0	0	0	0	0	0	0	0	0	0	0	0	0	0	0	0	0	0	0	0	0	0	0	0	0	0	0	0	0	0	0	0	1	0	0	0	0	0	0	0	0
6	0	0	0	0	0	0	0	0	0	0	0	0	0	0	0	0	0	0	0	0	0	0	0	0	0	0	0	0	0	0	0	0	0	0	0	0	0	0	0	0	0	0	0	0	0	0	0	0	0
7	0	0	0	0	0	0	0	0	0	0	0	0	0	0	0	0	0	0	0	0	0	0	0	0	0	0	0	0	0	0	0	0	0	0	0	0	0	0	0	0	0	0	0	0	0	0	0	0	0
8	0	0	0	0	0	0	0	0	0	0	0	0	0	0	0	0	0	0	0	0	0	0	0	0	0	0	0	0	0	0	0	0	0	0	0	0	0	1	0	0	0	0	0	0	0	0	0	0	0
9	0	0	0	0	0	0	0	0	0	0	0	0	0	0	0	0	0	0	0	0	0	0	0	0	0	0	0	0	0	0	0	0	0	0	0	0	0	0	0	0	0	0	0	0	0	0	0	0	0
10	0	0	1	0	0	0	0	0	0	0	0	0	0	0	0	0	0	0	0	0	0	0	0	0	0	0	0	0	0	0	0	0	0	0	0	0	0	0	0	0	0	0	0	0	0	0	0	0	0
11	0	0	0	0	0	0	0	0	0	0	0	0	0	0	0	0	0	0	0	0	0	0	0	0	0	0	0	0	0	0	0	0	0	0	0	0	0	0	0	0	0	0	0	0	0	0	0	0	0
12	0	0	0	0	0	0	0	0	0	0	0	0	0	0	0	0	0	0	0	0	0	0	0	0	0	0	0	0	0	0	0	0	0	0	0	0	0	0	1	0	0	0	0	0	0	0	0	0	0
13	0	0	0	0	0	0	0	0	0	0	0	0	0	0	0	1	0	0	0	0	0	0	0	0	0	0	0	0	0	0	0	0	0	0	0	0	0	0	0	0	0	0	0	0	0	0	0	0	0
14	0	0	0	0	1	0	0	0	0	0	0	0	0	0	0	0	0	0	0	0	0	0	0	0	0	0	0	0	0	0	0	0	0	0	0	0	0	0	0	0	0	0	0	0	0	0	0	0	0
15	0	0	0	0	1	0	0	0	0	0	0	0	0	0	0	0	0	0	0	0	0	0	0	0	0	0	0	0	0	0	0	0	0	0	0	0	0	0	0	0	0	0	0	0	0	0	0	0	0
16	0	0	0	0	0	0	0	0	0	0	0	0	0	0	0	0	0	0	0	0	0	0	0	0	0	0	0	0	0	0	0	0	0	0	0	0	0	0	0	0	0	0	0	0	0	0	0	0	0
17	0	0	0	0	0	0	0	0	0	0	0	0	0	0	0	0	0	0	0	0	0	0	0	0	0	0	0	0	0	0	0	0	0	0	0	0	0	0	0	0	0	0	0	0	0	0	0	0	0
18	0	0	0	0	0	0	0	0	0	0	0	0	0	0	0	0	0	0	0	0	0	0	0	0	0	0	0	0	0	0	0	0	0	0	0	0	0	0	1	0	0	0	0	0	0	0	0	0	0
19	0	0	0	0	0	0	0	0	0	0	0	0	0	0	0	0	0	0	0	0	0	0	0	0	0	0	0	0	0	0	0	0	0	0	0	0	0	0	0	0	0	0	0	0	0	0	0	0	0
20	0	0	0	0	0	0	0	0	0	0	0	0	0	0	0	0	0	0	0	0	0	0	0	0	0	0	0	0	0	0	0	0	0	0	0	0	0	1	0	0	0	0	0	0	0	0	0	0	0
21	0	0	0	0	0	0	0	0	0	0	0	0	0	0	0	0	0	0	0	0	0	0	0	0	0	0	0	0	0	0	0	0	0	0	0	0	0	0	0	0	0	0	0	0	0	0	0	0	0
22	0	0	0	0	0	0	0	0	0	0	0	0	0	0	0	0	0	0	0	0	0	0	0	0	0	0	0	0	0	0	0	0	0	0	0	0	0	0	0	0	0	0	0	0	0	0	0	0	0
23	0	0	0	0	0	0	0	0	0	0	0	0	0	0	0	0	0	0	0	0	0	0	0	0	0	0	0	0	0	0	0	0	0	0	0	0	0	1	0	0	0	0	0	0	0	0	0	0	0
24	0	0	0	0	0	0	0	0	0	0	0	0	0	0	0	1	0	0	0	0	0	0	0	0	0	0	0	0	0	0	0	0	0	0	0	0	0	0	0	0	0	0	0	0	0	0	0	0	0
25	0	0	0	0	0	0	0	0	0	0	0	0	0	0	0	0	0	0	0	0	0	0	0	0	0	0	0	0	0	0	0	0	0	0	0	0	0	1	0	0	0	0	0	0	0	0	0	0	0
26	0	0	0	0	0	0	0	0	0	0	0	0	0	0	0	0	0	0	1	0	0	0	0	0	0	0	0	0	0	0	0	0	0	0	0	0	0	0	0	0	0	0	0	0	0	0	0	0	0
27	0	0	0	0	0	0	0	0	0	0	0	0	0	0	0	0	0	0	1	0	0	0	0	0	0	0	0	0	0	0	0	0	0	0	0	0	0	0	0	0	0	0	0	0	0	0	0	0	0
28	0	0	0	0	0	0	0	0	0	0	0	0	0	0	0	0	0	0	0	0	0	0	0	0	0	0	0	0	0	0	0	0	0	0	0	0	0	0	0	0	0	0	0	0	0	0	0	0	0
29	0	0	0	0	0	0	0	0	0	0	0	0	0	0	0	1	0	0	0	0	0	0	0	0	0	0	0	0	0	0	0	0	0	0	0	0	0	0	0	0	0	0	0	0	0	0	0	0	0
30	0	0	0	0	0	0	0	0	0	0	0	0	0	0	0	0	0	0	0	0	0	0	0	0	0	0	0	0	0	0	0	0	0	0	0	0	0	0	0	0	0	0	0	0	0	0	0	0	0
31	0	0	0	0	0	0	0	0	0	0	0	0	0	0	0	0	0	0	0	0	0	0	0	0	0	0	0	0	0	0	0	0	0	0	0	0	0	0	0	0	0	0	0	0	0	0	0	0	0
32	0	0	0	1	0	0	0	0	0	0	0	0	0	0	0	0	0	0	0	0	0	0	0	0	0	0	0	0	0	0	0	0	0	0	0	0	0	0	0	0	0	0	0	0	0	0	0	0	0
33	0	0	0	0	0	0	0	0	0	0	0	0	0	0	0	1	0	0	0	0	0	0	0	0	0	0	0	0	0	0	0	0	0	0	0	0	0	0	0	0	0	0	0	0	0	0	0	0	0
34	0	0	0	1	0	0	0	0	0	0	0	0	0	0	0	0	0	0	0	0	0	0	0	0	0	0	0	0	0	0	0	0	0	0	0	0	0	0	0	0	0	0	0	0	0	0	0	0	0
35	0	0	0	0	0	0	0	0	0	0	0	0	0	0	0	1	0	0	0	0	0	0	0	0	0	0	0	0	0	0	0	0	0	0	0	0	0	0	0	0	0	0	0	0	0	0	0	0	0
36	0	0	1	0	0	0	0	0	0	0	0	0	0	0	0	0	0	0	0	0	0	0	0	0	0	0	0	0	0	0	0	0	0	0	0	0	0	0	0	0	0	0	0	0	0	0	0	0	0
37	0	0	0	0	0	0	0	0	0	0	0	0	0	0	0	0	0	0	1	0	0	0	0	0	0	0	0	0	0	0	0	0	0	0	0	0	0	0	0	0	0	0	0	0	0	0	0	0	0
38	0	0	0	0	0	0	0	0	0	0	0	0	0	0	0	0	0	0	0	0	0	0	0	0	0	0	0	0	0	0	0	0	0	0	0	0	0	0	0	0	0	0	0	0	0	0	0	0	0
39	0	0	0	0	0	0	0	0	0	0	0	0	0	0	0	1	0	0	0	0	0	0	0	0	0	0	0	0	0	0	0	0	0	0	0	0	0	0	0	0	0	0	0	0	0	0	0	0	0
40	0	0	0	0	0	0	0	0	0	0	0	0	0	0	0	0	0	0	0	0	0	0	0	0	0	0	0	0	0	0	0	0	0	0	0	0	0	1	0	0	0	0	0	0	0	0	0	0	0
41	0	0	0	0	0	0	0	0	0	0	0	0	0	0	0	0	0	0	0	0	0	0	0	0	0	0	0	0	0	0	0	0	0	0	0	0	0	1	0	0	0	0	0	0	0	0	0	0	0
42	0	0	0	0	0	0	0	0	0	0	0	0	0	0	0	0	0	0	1	0	0	0	0	0	0	0	0	0	0	0	0	0	0	0	0	0	0	0	0	0	0	0	0	0	0	0	0	0	0
43	0	0	0	0	0	0	0	0	0	0	0	0	0	0	0	0	0	0	0	0	0	0	0	0	0	0	0	0	0	0	0	0	0	0	0	0	0	1	0	0	0	0	0	0	0	0	0	0	0
44	0	0	0	0	0	0	0	0	0	0	0	0	0	0	0	0	0	0	0	0	0	0	0	0	0	0	0	0	0	0	0	0	0	0	0	0	0	0	0	0	0	0	0	0	0	0	0	1	0
45	0	0	0	0	0	0	0	0	0	0	0	0	0	0	0	0	0	0	0	0	0	0	0	0	0	0	0	0	0	0	0	0	0	0	0	0	0	0	0	0	0	0	0	0	0	0	0	0	0
46	0	0	0	0	1	0	0	0	0	0	0	0	0	0	0	0	0	0	0	0	0	0	0	0	0	0	0	0	0	0	0	0	0	0	0	0	0	0	0	0	0	0	0	0	0	0	0	0	0
47	0	0	0	0	0	0	0	0	0	0	0	0	0	0	0	0	0	0	0	0	0	0	0	0	0	0	0	0	0	0	0	0	0	0	0	0	0	1	0	0	0	0	0	0	0	0	0	0	0
48	0	0	0	0	0	0	0	0	0	0	0	0	0	0	0	0	0	0	0	0	0	0	0	0	0	0	0	0	0	0	0	0	0	0	0	0	0	0	0	0	0	0	0	0	0	0	0	0	0
49	0	0	0	0	0	0	0	0	0	0	0	0	0	0	0	1	0	0	0	0	0	0	0	0	0	0	0	0	0	0	0	0	0	0	0	0	0	0	0	0	0	0	0	0	0	0	0	0	0
50	0	0	0	0	0	0	0	0	0	0	0	0	0	0	0	1	0	0	0	0	0	0	0	0	0	0	0	0	0	0	0	0	0	0	0	0	0	0	0	0	0	0	0	0	0	0	0	0	0
51	0	0	0	0	0	0	0	0	0	0	0	0	0	0	0	0	0	0	0	0	0	0	0	0	0	0	0	0	0	0	0	0	0	0	0	0	0	1	0	0	0	0	0	0	0	0	0	0	0
52	0	0	0	0	0	0	0	0	0	0	0	0	0	0	0	1	0	0	0	0	0	0	0	0	0	0	0	0	0	0	0	0	0	0	0	0	0	0	0	0	0	0	0	0	0	0	0	0	0
53	0	0	0	0	0	0	0	0	0	0	0	0	0	0	0	0	0	0	0	0	0	0	0	0	0	0	0	0	0	0	0	0	0	0	0	0	0	0	0	0	0	0	0	0	0	0	0	1	0
54	0	0	0	0	0	0	0	0	0	0	0	0	0	0	0	0	0	0	0	1	0	0	0	0	0	0	0	0	0	0	0	0	0	0	0	0	0	0	0	0	0	0	0	0	0	0	0	0	0
55	0	0	0	1	0	0	0	0	0	0	0	0	0	0	0	0	0	0	0	0	0	0	0	0	0	0	0	0	0	0	0	0	0	0	0	0	0	0	0	0	0	0	0	0	0	0	0	0	0
56	0	0	0	0	0	0	0	0	0	0	0	0	0	0	0	1	0	0	0	0	0	0	0	0	0	0	0	0	0	0	0	0	0	0	0	0	0	0	0	0	0	0	0	0	0	0	0	0	0
57	0	0	0	0	0	0	0	0	0	0	0	0	0	0	0	0	0	0	0	0	0	0	0	0	0	0	0	0	0	0	0	0	0	0	0	0	0	0	0	0	0	0	0	0	0	0	0	0	0
58	0	0	0	0	0	0	0	0	0	0	0	0	0	0	0	1	0	0	0	0	0	0	0	0	0	0	0	0	0	0	0	0	0	0	0	0	0	0	0	0	0	0	0	0	0	0	0	0	0
59	0	0	0	0	0	0	0	0	0	0	0	0	0	0	0	0	0	0	0	0	0	0	0	0	0	0	0	0	0	0	0	0	0	0	0	0	0	0	1	0	0	0	0	0	0	0	0	0	0
60	0	0	0	0	0	0	0	0	0	0	0	0	0	0	0	1	0	0	0	0	0	0	0	0	0	0	0	0	0	0	0	0	0	0	0	0	0	0	0	0	0	0	0	0	0	0	0	0	0
61	0	0	0	0	0	0	0	0	0	0	0	0	0	0	0	1	0	0	0	0	0	0	0	0	0	0	0	0	0	0	0	0	0	0	0	0	0	0	0	0	0	0	0	0	0	0	0	0	0
62	0	0	0	0	0	0	0	0	0	0	0	0	0	0	0	0	0	0	0	0	0	0	0	0	0	0	0	0	0	0	0	0	0	0	0	0	0	0	0	0	0	0	0	0	0	0	0	0	0
63	0	0	0	0	0	0	0	0	0	0	0	0	0	0	0	0	0	0	0	0	0	0	0	0	0	0	0	0	0	0	0	0	0	0	0	0	0	0	0	0	0	0	0	0	0	0	0	0	0
64	0	0	0	0	0	0	0	0	0	0	0	0	0	0	0	1	0	0	0	0	0	0	0	0	0	0	0	0	0	0	0	0	0	0	0	0	0	0	0	0	0	0	0	0	0	0	0	0	0
65	0	0	0	0	0	0	0	0	0	0	0	0	0	0	0	0	0	0	0	0	0	0	0	0	0	0	0	0	0	0	0	0	0	0	0	0	0	0	0	0	0	0	0	0	0	0	0	0	0
66	0	0	0	0	0	0	0	0	0	0	0	0	0	0	0	0	0	0	0	0	0	0	0	0	0	0	0	0	0	0	0	0	0	0	0	0	0	0	1	0	0	0	0	0	0	0	0	0	0
67	0	0	0	0	0	0	0	0	0	0	0	0	0	0	0	1	0	0	0	0	0	0	0	0	0	0	0	0	0	0	0	0	0	0	0	0	0	0	0	0	0	0	0	0	0	0	0	0	0
68	0	0	0	0	0	0	0	0	0	0	0	0	0	0	0	1	0	0	0	0	0	0	0	0	0	0	0	0	0	0	0	0	0	0	0	0	0	0	0	0	0	0	0	0	0	0	0	0	0
69	0	0	0	0	0	0	0	0	0	0	0	0	0	0	0	0	0	0	0	0	0	0	0	0	0	0	0	0	0	0	0	0	0	0	0	0	0	0	0	0	0	0	0	0	0	0	0	0	0
70	0	0	0	0	0	0	0	0	0	0	0	0	0	0	0	0	0	0	0	0	0	0	0	0	0	0	0	0	0	0	0	0	0	0	0	0	0	0	0	0	0	0	0	0	0	0	0	0	0
71	0	0	0	0	0	0	0	0	0	0	0	0	0	0	0	0	0	0	0	0	0	0	0	0	0	0	0	0	0	0	0	0	0	0	0	0	0	0	0	0	0	0	0	0	0	0	0	0	0
72	0	0	0	0	0	0	0	0	0	0	0	0	0	0	0	1	0	0	0	0	0	0	0	0	0	0	0	0	0	0	0	0	0	0	0	0	0	0	0	0	0	0	0	0	0	0	0	0	0
73	0	0	0	1	0	0	0	0	0	0	0	0	0	0	0	0	0	0	0	0	0	0	0	0	0	0	0	0	0	0	0	0	0	0	0	0	0	0	0	0	0	0	0	0	0	0	0	0	0
74	0	0	0	0	0	0	0	0	0	0	0	0	0	0	0	0	0	0	1	0	0	0	0	0	0	0	0	0	0	0	0	0	0	0	0	0	0	0	0	0	0	0	0	0	0	0	0	0	0
75	0	0	0	1	0	0	0	0	0	0	0	0	0	0	0	0	0	0	0	0	0	0	0	0	0	0	0	0	0	0	0	0	0	0	0	0	0	0	0	0	0	0	0	0	0	0	0	0	0
76	0	0	0	0	0	0	0	0	0	0	0	0	0	0	0	0	0	0	0	0	0	0	0	0	0	0	0	0	0	0	0	0	0	0	0	0	0	1	0	0	0	0	0	0	0	0	0	0	0
77	0	0	0	0	0	0	0	0	0	0	0	0	0	0	0	0	0	0	0	0	0	0	0	0	0	0	0	0	0	0	0	0	0	0	0	0	0	0	0	0	0	0	0	0	0	0	0	0	0
78	0	0	0	0	0	0	0	0	0	0	0	0	0	0	0	1	0	0	0	0	0	0	0	0	0	0	0	0	0	0	0	0	0	0	0	0	0	0	0	0	0	0	0	0	0	0	0	0	0
79	0	0	0	0	0	0	0	0	0	0	0	0	0	0	0	1	0	0	0	0	0	0	0	0	0	0	0	0	0	0	0	0	0	0	0	0	0	0	0	0	0	0	0	0	0	0	0	0	0
80	0	0	0	0	0	0	0	0	0	0	0	0	0	0	0	0	0	0	0	0	0	0	0	0	0	0	0	0	0	0	0	0	0	0	0	0	0	0	0	0	0	0	0	0	0	0	0	0	0
81	0	0	0	0	0	0	0	0	0	0	0	0	0	0	0	0	0	0	0	0	0	0	0	0	0	0	0	0	0	0	0	0	0	0	0	0	0	0	0	0	0	0	0	0	0	0	0	0	0
82	0	0	0	0	0	0	0	0	0	0	0	0	0	0	0	0	0	0	0	0	0	0	0	0	0	0	0	0	0	0	0	0	0	0	0	0	0	0	1	0	0	0	0	0	0	0	0	0	0
83	0	0	0	0	0	0	0	0	0	0	0	0	0	0	0	0	0	0	0	0	0	0	0	0	0	0	0	0	0	0	0	0	0	0	0	0	0	0	0	0	0	0	0	0	0	0	0	1	0
84	0	0	0	0	0	0	0	0	0	0	0	0	0	0	0	0	0	0	0	0	0	0	0	0	0	0	0	0	0	0	0	0	0	0	0	0	0	0	0	0	0	0	0	0	0	0	0	0	0
85	0	0	0	0	0	0	0	0	0	0	0	0	0	0	0	0	0	0	0	1	0	0	0	0	0	0	0	0	0	0	0	0	0	0	0	0	0	0	0	0	0	0	0	0	0	0	0	0	0
86	0	0	0	0	0	0	0	0	0	0	0	0	0	0	0	0	0	0	1	0	0	0	0	0	0	0	0	0	0	0	0	0	0	0	0	0	0	0	0	0	0	0	0	0	0	0	0	0	0
87	0	0	0	0	0	0	0	0	0	0	0	0	0	0	0	0	0	0	0	0	0	0	0	0	0	0	0	0	0	0	0	0	0	0	0	0	0	1	0	0	0	0	0	0	0	0	0	0	0
88	0	0	0	0	0	0	0	0	0	0	0	0	0	0	0	0	0	0	0	0	0	0	0	0	0	0	0	0	0	0	0	0	0	0	0	0	0	0	0	0	0	0	0	0	0	0	0	1	0
89	0	0	0	0	0	0	0	0	0	0	0	0	0	0	0	0	0	0	0	0	0	0	0	0	0	0	0	0	1	0	0	0	0	0	0	0	0	0	0	0	0	0	0	0	0	0	0	0	0
90	0	0	0	0	0	0	0	0	0	0	0	0	0	0	0	0	0	0	0	0	0	0	0	0	0	0	0	0	0	0	0	0	0	0	0	0	0	0	0	0	0	0	0	0	0	0	0	1	0
91	0	0	0	0	0	0	0	0	0	0	0	0	0	0	0	0	0	0	0	0	0	0	0	0	0	0	0	0	0	0	0	0	0	0	0	0	0	0	0	0	0	0	0	0	0	0	1	0	0
92	1	0	0	0	0	0	0	0	0	0	0	0	0	0	0	0	0	0	0	0	0	0	0	0	0	0	0	0	0	0	0	0	0	0	0	0	0	0	0	0	0	0	0	0	0	0	0	0	0
93	1	0	0	0	0	0	0	0	0	0	0	0	0	0	0	0	0	0	0	0	0	0	0	0	0	0	0	0	0	0	0	0	0	0	0	0	0	0	0	0	0	0	0	0	0	0	0	0	0
94	1	0	0	0	0	0	0	0	0	0	0	0	0	0	0	0	0	0	0	0	0	0	0	0	0	0	0	0	0	0	0	0	0	0	0	0	0	0	0	0	0	0	0	0	0	0	0	0	0
95	1	0	0	0	0	0	0	0	0	0	0	0	0	0	0	0	0	0	0	0	0	0	0	0	0	0	0	0	0	0	0	0	0	0	0	0	0	0	0	0	0	0	0	0	0	0	0	0	0
96	1	0	0	0	0	0	0	0	0	0	0	0	0	0	0	0	0	0	0	0	0	0	0	0	0	0	0	0	0	0	0	0	0	0	0	0	0	0	0	0	0	0	0	0	0	0	0	0	0
97	1	0	0	0	0	0	0	0	0	0	0	0	0	0	0	0	0	0	0	0	0	0	0	0	0	0	0	0	0	0	0	0	0	0	0	0	0	0	0	0	0	0	0	0	0	0	0	0	0
98	0.0162381	0.000992465	0.0056535	0.00677286	0.0044843	0.00109531	0.00965639	0.03674	0.0417856	0.0307671	0.010531	0.00556401	0.00631306	0.00466949	0.00157631	0.0253262	0.0171958	0.00596802	0.0197192	0.00677217	0.00502607	0.0161363	0.0178823	0.0141291	0.00536835	0.0569566	0.042392	0.0173315	0.0472017	0.019203	0.0152507	0.0137147	0.0101946	0.00400752	0.0113679	0.00445122	0.00353506	0.0346438	0.0145116	0.0108348	0.0120782	0.0241639	0.0191693	0.00763251	0.0209993	0.00841231	0.00674404	0.0564466	0.025783
99	0.0133784	0.000836992	0.00729557	0.00911831	0.00559098	0.000955192	0.00655951	0.0332096	0.0388154	0.0269948	0.00732476	0.00493298	0.00576059	0.00400175	0.00105499	0.0308839	0.0193132	0.00537775	0.0228143	0.00628141	0.00438267	0.0126164	0.0143183	0.0108397	0.00335032	0.0594325	0.0412973	0.0138043	0.0471337	0.0156658	0.0119389	0.0137573	0.00954511	0.00308771	0.0109168	0.00351806	0.00267721	0.0423434	0.0147339	0.010281	0.0117558	0.0236395	0.0177994	0.00588093	0.0199754	0.00663059	0.00507921	0.0672104	0.0255995
100	0.000125551	3.44289e-05	0.00945624	0.0126973	0.00213659	7.04073e-05	2.96981e-05	0.00274955	0.00343307	0.000835047	5.37129e-05	0.00112936	0.00140424	0.000339324	2.11214e-05	0.188438	0.0315315	0.00186676	0.0435623	0.00234651	0.000555369	0.000392232	0.00046834	0.000148543	1.26477e-05	0.0354958	0.00802988	0.00064868	0.0103575	0.000779469	0.000247374	0.0177695	0.0039694	0.000306992	0.00512376	0.000368606	0.000115216	0.314377	0.0266345	0.00594714	0.0076994	0.00485061	0.00140856	0.000111768	0.00173104	0.000132175	4.40679e-05	0.074668	0.00755264
101	3.03625e-06	1.18814e-06	0.00225236	0.00475143	0.000120617	2.16568e-06	7.80656e-07	0.000249479	0.000460106	2.67207e-05	1.25963e-06	9.37372e-05	0.000166561	1.017e-05	6.20117e-07	0.288702	0.0105209	0.000189017	0.0245972	0.000346343	2.04535e-05	1.60263e-05	2.53282e-05	2.94944e-06	4.28589e-07	0.0168398	0.00101894	3.1904e-05	0.00202424	5.19857e-05	5.75284e-06	0.00760555	0.000448529	1.23468e-05	0.000892685	1.95374e-05	2.32578e-06	0.511261	0.0133617	0.000828711	0.0016411	0.000821552	7.6028e-05	2.68713e-06	0.0001293	3.53346e-06	7.93789e-07	0.0406077	0.00153685
102	5.49223e-07	1.58994e-07	0.000950517	0.0032962	4.98209e-05	4.20877e-07	8.21406e-08	0.000113388	0.000295518	1.09345e-05	1.96733e-07	3.65906e-05	9.31457e-05	3.50439e-06	5.89291e-08	0.288698	0.00693572	8.70433e-05	0.0219926	0.000222802	8.36502e-06	6.14074e-06	1.29891e-05	9.45974e-07	2.27008e-08	0.0140085	0.000606917	1.42029e-05	0.00151791	3.03476e-05	2.1972e-06	0.00558385	0.00023409	4.61563e-06	0.000587794	9.84538e-06	7.03136e-07	0.548862	0.0110234	0.000497983	0.00123388	0.00053733	3.6579e-05	7.20661e-07	7.54846e-05	1.39384e-06	1.37683e-07	0.035446	0.00111523
103	2.26094e-06	7.11182e-07	0.00128191	0.00294417	0.000291122	9.25051e-07	2.36512e-07	0.000165899	0.000319649	4.44877e-05	3.46397e-07	5.81919e-05	0.000108983	1.52657e-05	1.10409e-07	0.167851	0.014441	8.55518e-05	0.0335527	0.000163328	2.2912e-05	1.10321e-05	1.85934e-05	3.38292e-06	3.24289e-08	0.0117824	0.00145417	1.65097e-05	0.00284576	2.81197e-05	5.4573e-06	0.00491163	0.000582123	5.58175e-06	0.00113907	9.57343e-06	1.76536e-06	0.620606	0.00661416	0.000833271	0.00163393	0.000634623	0.000105376	9.96286e-07	0.000179213	1.68302e-06	3.09686e-07	0.0529252	0.000888938
104	8.39305e-09	5.51967e-09	9.65292e-05	0.000114761	3.0399e-05	6.6222e-09	1.4314e-09	2.32293e-06	2.64982e-06	9.35381e-07	1.63953e-09	1.55349e-06	1.76381e-06	6.23392e-07	1.15024e-09	0.0321107	0.00829097	1.93392e-06	0.0100427	2.19994e-06	7.78517e-07	6.47338e-08	7.17369e-08	3.25383e-08	3.67509e-10	0.00046293	0.000153798	8.02526e-08	0.000177951	8.89586e-08	4.05817e-08	0.000335261	0.000109692	5.35549e-08	0.000127075	5.93236e-08	2.67096e-08	0.905793	0.000399401	0.000131873	0.000152694	8.89788e-06	3.59936e-06	3.60528e-09	4.03021e-06	3.965e-09	2.25597e-09	0.0152999	1.08468e-05
105	6.38403e-10	4.85449e-10	1.71355e-05	1.94901e-05	3.41532e-06	6.23052e-10	3.01445e-11	2.4381e-07	2.69622e-07	6.53866e-08	3.49509e-11	1.34142e-07	1.4783e-07	3.70102e-08	2.67026e-11	0.0204273	0.00333125	2.14307e-07	0.00390087	2.36608e-07	5.73103e-08	3.16309e-09	3.42159e-09	1.27135e-09	3.48813e-12	0.000142939	3.10696e-05	4.8126e-09	3.50983e-05	5.20801e-09	1.83074e-09	8.81838e-05	1.90497e-05	2.74737e-09	2.15315e-05	2.97199e-09	1.09282e-09	0.952608	0.000128923	2.78128e-05	3.14438e-05	1.172e-06	3.27429e-07	8.44092e-11	3.5904e-07	9.07919e-11	5.62035e-11	0.0073527	1.73387e-06
106	7.77883e-11	5.71816e-12	1.19775e-06	1.5745e-06	2.61784e-08	7.83752e-11	1.03405e-12	1.33022e-08	1.62358e-08	5.02492e-10	1.03768e-11	1.18788e-09	1.44852e-09	4.99401e-11	1.01412e-12	0.0204834	0.000266355	1.29991e-08	0.000395572	1.59027e-08	4.85548e-10	3.36246e-11	3.40017e-11	4.10343e-12	1.87856e-13	8.07804e-05	1.62171e-06	2.8967e-10	2.25193e-06	2.94134e-10	3.98821e-11	9.24833e-06	1.83939e-07	3.15067e-11	2.55456e-07	3.20206e-11	3.77732e-12	0.97046	7.92356e-05	1.58047e-06	2.19831e-06	6.1126e-08	1.82098e-09	4.39258e-12	2.33071e-09	3.85571e-12	7.52983e-13	0.00387251	4.57272e-07
107	1.31627e-11	1.41526e-11	4.72981e-07	1.68233e-06	1.57665e-08	1.48692e-11	4.06753e-14	1.1967e-09	3.21025e-09	5.27766e-11	4.99782e-14	2.38002e-10	6.31028e-10	1.49249e-11	4.30056e-14	0.0193176	0.000106544	1.41344e-09	0.000387409	3.79304e-09	6.28295e-11	1.00533e-12	1.97684e-12	9.98985e-14	2.22929e-16	1.80395e-05	1.5251e-07	5.58878e-12	4.60978e-07	1.10461e-11	5.90683e-13	4.04913e-06	3.48497e-08	1.11929e-12	1.04758e-07	2.18312e-12	1.14197e-13	0.978099	2.06605e-05	1.74759e-07	5.28498e-07	6.06847e-09	1.00387e-10	1.1756e-14	2.07279e-10	1.88626e-14	1.33453e-15	0.000853834	2.97531e-08
108	9.86625e-15	2.66791e-14	5.53334e-09	1.00117e-08	6.69091e-10	4.35559e-14	1.82031e-16	2.10977e-12	3.60725e-12	3.38677e-13	1.16775e-16	3.96946e-12	7.69821e-12	7.35451e-13	1.77613e-16	0.000716422	3.04565e-05	1.67765e-11	6.61535e-05	2.73475e-11	2.35525e-12	3.2424e-15	5.65032e-15	6.98055e-16	9.17677e-19	1.06106e-07	5.82153e-09	9.26511e-15	1.18773e-08	1.26623e-14	1.45747e-15	1.99135e-07	1.02615e-08	1.44426e-14	2.33337e-08	2.32217e-14	2.43477e-15	0.998037	7.71317e-07	3.84636e-08	7.62004e-08	4.14932e-11	2.7304e-12	1.83912e-17	5.79485e-12	2.44418e-17	2.8241e-18	0.000132216	1.6443e-10
109	1.48626e-14	1.71038e-14	1.25361e-09	1.2969e-09	7.19101e-11	7.15772e-13	5.83903e-17	1.32589e-13	1.35218e-13	2.564e-14	3.62138e-16	3.98352e-13	4.09541e-13	4.57257e-14	6.64707e-16	0.000320161	1.55173e-05	9.71375e-11	1.63351e-05	9.98477e-11	6.45688e-12	8.40302e-17	8.61234e-17	7.21e-17	8.8226e-19	1.04255e-08	6.69575e-10	7.40113e-15	6.99368e-10	7.58465e-15	7.69342e-16	2.82235e-08	1.61387e-09	1.91331e-14	1.70704e-09	2.01817e-14	1.74583e-15	0.990881	5.21837e-06	2.46983e-07	2.6617e-07	1.35119e-12	1.08521e-13	2.2473e-18	1.13989e-13	2.35581e-18	7.74068e-19	3.29171e-05	2.4594e-10
110	7.98119e-13	1.44436e-12	4.18951e-09	3.91346e-09	2.97203e-11	1.17808e-10	2.13819e-15	7.06008e-13	6.78818e-13	1.80095e-14	3.41614e-14	1.35533e-11	1.40168e-11	4.17516e-13	2.12666e-13	0.00146924	9.49708e-06	2.81691e-09	8.8666e-06	3.00756e-09	3.11608e-11	8.27657e-16	8.762e-16	9.61007e-17	1.12663e-16	2.49473e-08	2.34397e-10	9.28434e-14	2.22321e-10	1.00302e-13	2.31592e-15	4.22614e-07	3.9681e-09	1.64061e-12	4.32457e-09	2.25445e-12	5.29232e-14	0.969603	6.88694e-05	7.1632e-07	8.84367e-07	9.49974e-12	1.63697e-13	6.61413e-17	1.80526e-13	8.74387e-17	7.63152e-18	1.66382e-05	1.50433e-09
111	7.11223e-13	4.58428e-11	5.79606e-09	4.31829e-09	1.16016e-09	1.42763e-10	6.56422e-14	6.5623e-13	5.63206e-13	2.97432e-13	7.61868e-14	4.08387e-11	3.75842e-11	1.98063e-11	4.29781e-12	0.000758735	4.11897e-05	2.91782e-09	3.4879e-05	2.44012e-09	4.86102e-10	6.28112e-15	7.13076e-15	3.78727e-15	4.93803e-15	1.96921e-08	1.30251e-09	1.45189e-13	1.18586e-09	1.29969e-13	2.94257e-14	1.03935e-06	6.87095e-08	7.70135e-12	7.914e-08	9.05614e-12	2.04631e-12	0.959225	5.60106e-05	3.69348e-06	5.10129e-06	3.05792e-11	2.36356e-12	1.1923e-15	2.97458e-12	1.38085e-15	3.00031e-16	2.19437e-05	1.58473e-09
112	1.3459e-10	1.59737e-10	9.10414e-08	5.81816e-08	3.09531e-08	4.47666e-09	1.82083e-13	7.26711e-11	5.70891e-11	5.19017e-11	2.11656e-12	2.67323e-10	2.17154e-10	1.25939e-10	3.63611e-12	0.000946633	0.000328422	2.3044e-08	0.000269331	1.57691e-08	6.54961e-09	6.37271e-14	7.41683e-14	4.68961e-14	2.76525e-15	9.45671e-08	3.6799e-08	4.50163e-12	3.43464e-08	3.1923e-12	1.48309e-12	9.27264e-07	3.36759e-07	3.80544e-11	4.58852e-07	3.92581e-11	1.52834e-11	0.958268	6.90854e-05	2.30485e-05	3.34041e-05	1.35699e-10	5.30662e-11	1.09628e-14	8.54941e-11	9.83752e-15	3.22583e-15	0.000101911	9.75107e-09
113	2.37526e-12	2.75654e-14	2.02717e-10	2.67411e-07	2.10925e-07	2.48583e-12	6.74864e-15	5.13014e-12	1.51175e-09	1.30848e-09	1.67332e-14	1.48448e-13	1.6233e-11	1.40206e-11	7.9101e-15	2.83651e-05	1.95244e-05	2.55116e-11	0.0388913	6.10964e-09	4.94026e-09	1.55935e-14	4.0633e-13	4.43813e-13	5.95868e-17	8.33404e-08	6.09791e-08	1.42673e-13	9.15281e-05	3.66832e-11	3.19606e-11	1.34807e-09	9.85763e-10	7.07108e-14	1.21631e-06	1.51583e-12	1.31194e-12	0.953945	2.38109e-07	1.68866e-07	0.000291135	9.19086e-12	8.46959e-12	3.26937e-16	4.3242e-09	8.88237e-15	8.76723e-15	0.00190723	9.43514e-10
114	3.89599e-11	2.84329e-15	8.10806e-12	6.28057e-09	6.16846e-09	2.20644e-15	8.36924e-15	1.27362e-10	6.68677e-10	6.63682e-10	7.45852e-15	5.85277e-15	3.85196e-14	3.82302e-14	5.82346e-19	4.24973e-07	4.08634e-07	3.60616e-14	0.0495324	7.28894e-13	7.11e-13	3.21005e-14	2.35299e-14	2.33974e-14	1.52568e-18	2.08217e-07	2.01654e-07	1.8129e-13	0.00101253	3.72519e-13	3.64977e-13	1.15357e-11	1.11718e-11	8.36918e-18	5.61674e-08	4.30803e-17	4.22082e-17	0.931668	2.09585e-10	2.00304e-10	1.5294e-06	4.09514e-11	3.9862e-11	3.06215e-17	1.34547e-09	6.38214e-17	6.26545e-17	0.0177656	7.34534e-10
115	1.58104e-13	1.77681e-13	1.10525e-09	8.29911e-07	7.43441e-09	3.13125e-09	4.14561e-17	9.74576e-13	2.67568e-11	8.00192e-12	5.63582e-13	3.09248e-13	2.76623e-12	8.28707e-13	5.9452e-13	7.18783e-05	3.97144e-07	1.55284e-12	0.0429049	5.60599e-08	1.95202e-08	1.48799e-16	1.48997e-15	1.90653e-15	1.34749e-16	1.02493e-08	7.11091e-11	3.819e-16	5.40928e-07	1.9629e-11	3.75594e-11	1.16358e-09	8.07831e-12	1.10329e-16	4.73617e-08	2.09629e-12	4.01589e-12	0.940014	1.38758e-06	1.04288e-08	0.000932616	1.2368e-12	1.03428e-14	7.4667e-20	1.00616e-11	4.51522e-15	8.94325e-15	8.13126e-06	1.74687e-11
116	2.32724e-15	2.33124e-15	6.23178e-08	5.29233e-08	1.82642e-10	6.48799e-16	7.75098e-20	1.39338e-14	2.05074e-14	8.0001e-15	5.05114e-20	1.39407e-14	1.61927e-14	6.31699e-15	5.01344e-20	0.00412879	2.83469e-08	1.30817e-14	5.35994e-05	8.06134e-12	3.14469e-12	1.83012e-19	2.81704e-19	2.51494e-19	1.9425e-24	3.36225e-10	2.11494e-13	2.12525e-19	3.21595e-10	1.21322e-16	1.08308e-16	2.54547e-10	1.60158e-13	1.96987e-19	2.35717e-10	8.9647e-17	8.00312e-17	0.995789	1.42772e-07	8.98303e-11	1.59448e-07	3.81688e-17	6.87417e-18	6.06377e-24	7.25326e-15	3.27016e-21	2.80529e-21	7.01281e-08	1.5923e-14
117	8.11335e-10	2.84441e-09	0.00022952	6.89817e-07	6.73841e-07	1.90152e-07	9.57634e-12	7.86548e-08	1.91919e-09	1.8902e-09	4.76447e-10	8.8134e-07	2.26881e-08	2.23178e-08	4.94831e-09	0.0189531	0.0184909	9.24189e-05	0.000485534	2.39956e-06	2.35219e-06	2.57728e-10	6.79592e-11	6.70745e-11	1.24183e-11	4.17363e-06	4.09186e-06	2.77935e-08	1.26047e-06	8.48076e-09	8.34752e-09	4.14729e-05	4.06299e-05	2.71756e-07	1.25314e-05	8.30696e-08	8.16963e-08	0.8047	0.00422932	0.00413271	0.00127688	8.68692e-09	8.54143e-09	5.01124e-11	3.24785e-08	1.9002e-10	1.86667e-10	0.000177118	1.16044e-06
118	4.79051e-16	2.83378e-13	6.79442e-09	2.41885e-10	2.37103e-10	4.1511e-12	7.23205e-16	3.21336e-13	1.89519e-14	1.86319e-14	1.04608e-15	1.6622e-10	9.82898e-12	9.66114e-12	5.47207e-13	6.99132e-05	6.8279e-05	9.6741e-08	3.83229e-06	5.75408e-09	5.65121e-09	4.0151e-14	4.02702e-15	3.97051e-15	1.05615e-15	1.72604e-09	1.68746e-09	3.20217e-12	1.88048e-10	3.31611e-13	3.26699e-13	8.31271e-07	8.12636e-07	1.55511e-09	9.36683e-08	1.63963e-10	1.61505e-10	0.196052	0.000431147	0.000421308	5.23021e-05	2.11141e-11	2.06615e-11	6.68321e-14	5.71633e-12	1.41251e-14	1.39442e-14	3.97121e-06	1.04363e-08
119	2.37937e-17	1.36386e-17	1.46018e-12	6.6913e-13	6.63793e-13	1.42738e-14	1.83235e-20	4.74018e-17	3.8344e-17	3.8255e-17	2.44883e-18	1.77251e-15	6.61788e-16	6.51673e-16	3.40141e-18	1.19867e-06	1.17743e-06	4.17705e-11	3.40282e-07	1.55065e-11	1.5265e-11	3.33193e-19	1.39881e-19	1.37896e-19	4.82011e-22	5.81362e-12	5.71642e-12	4.84925e-16	1.895e-12	2.02895e-16	1.99963e-16	3.85859e-10	3.79298e-10	3.1726e-14	1.26569e-10	1.32803e-14	1.31002e-14	0.185484	9.87074e-06	9.69951e-06	3.28337e-06	1.98511e-15	1.9526e-15	1.43783e-18	7.19221e-16	6.24019e-19	6.15169e-19	7.66812e-07	5.16167e-11
120	7.8205e-17	7.60925e-17	1.43936e-13	1.30986e-13	1.30688e-13	6.44081e-12	2.42088e-20	9.22206e-17	9.18529e-17	9.18441e-17	1.73942e-16	1.22439e-16	1.16858e-16	1.16728e-16	1.71568e-16	1.46308e-07	1.45707e-07	1.04429e-10	1.22006e-07	9.9551e-11	9.94345e-11	6.44919e-21	6.22636e-21	6.2211e-21	7.1834e-21	1.75707e-12	1.75098e-12	1.76308e-15	1.51126e-12	1.70063e-15	1.69912e-15	1.24911e-11	1.24356e-11	4.68671e-15	1.02919e-11	4.16775e-15	4.15494e-15	0.0376187	8.38492e-06	8.34672e-06	6.90846e-06	1.04489e-16	1.04075e-16	3.86625e-20	8.81458e-17	3.32085e-20	3.30859e-20	3.46227e-07	8.86079e-11
121	1.5452e-10	1.54401e-10	5.38282e-05	5.38231e-05	8.40106e-10	4.62791e-08	1.5367e-12	4.20775e-08	4.20748e-08	8.93128e-12	2.97747e-10	4.29581e-08	4.29556e-08	9.11824e-12	2.98014e-10	0.838864	4.50736e-06	2.01394e-05	4.50694e-06	2.01409e-05	2.21124e-09	5.89104e-11	5.89077e-11	1.14527e-13	3.00441e-12	0.000329936	4.64505e-09	1.70974e-08	4.64471e-09	1.70983e-08	2.44919e-11	0.000335974	4.73005e-09	1.74373e-08	4.72972e-09	1.74384e-08	2.49792e-11	0.0303575	0.125301	1.35756e-06	1.35763e-06	2.01013e-07	1.96883e-11	4.5031e-11	1.96872e-11	4.50338e-11	2.31015e-13	1.4914e-05	6.14267e-05
122	1.57857e-13	1.58597e-13	8.49078e-09	8.49266e-09	7.81071e-09	1.77021e-12	1.91176e-15	7.35993e-12	7.36096e-12	6.98344e-12	6.10564e-15	7.56142e-12	7.5625e-12	7.17158e-12	6.18242e-15	0.000184735	0.00016953	5.235e-10	0.00016957	5.23644e-10	4.82758e-10	1.1138e-14	1.11393e-14	1.06821e-14	3.68838e-17	6.68666e-08	6.24023e-08	4.26029e-13	6.24143e-08	4.26122e-13	3.99465e-13	6.8481e-08	6.38925e-08	4.3632e-13	6.39049e-08	4.36417e-13	4.09008e-13	0.985483	3.94625e-06	3.60978e-06	3.6109e-06	3.63627e-11	3.43427e-11	3.67371e-16	3.43481e-11	3.67458e-16	3.42871e-16	0.000296355	2.03266e-09
123	1.08217e-16	1.93536e-16	2.61327e-11	2.61335e-11	2.541e-11	1.42368e-13	3.79084e-19	3.89023e-15	3.8903e-15	3.55154e-15	1.8375e-16	7.74657e-15	7.74671e-15	7.38612e-15	1.84725e-16	1.00379e-05	9.74382e-06	9.67401e-12	9.74416e-06	9.67424e-12	8.86137e-12	2.48078e-18	2.48082e-18	2.18787e-18	2.22381e-19	4.12219e-10	3.7716e-10	1.69423e-15	3.77171e-10	1.69427e-15	1.52945e-15	7.72947e-10	7.34421e-10	2.25691e-15	7.34442e-10	2.25696e-15	2.09158e-15	0.947709	9.50877e-07	8.72543e-07	8.72573e-07	3.37843e-14	2.95294e-14	1.21199e-18	2.95301e-14	1.21201e-18	1.19619e-18	2.69344e-05	4.73786e-11
124	2.21711e-14	3.19094e-14	3.22381e-11	3.22381e-11	2.03419e-11	6.05163e-15	6.99425e-16	5.84464e-13	5.84464e-13	4.92533e-14	3.26251e-16	8.52366e-13	8.52367e-13	3.17559e-13	3.2362e-16	1.42655e-05	8.80821e-06	1.08689e-11	8.80822e-06	1.08689e-11	7.82819e-13	3.13472e-15	3.13472e-15	2.31348e-16	5.77709e-18	1.55849e-08	1.21336e-09	3.92333e-14	1.21336e-09	3.92334e-14	3.52952e-16	2.19277e-08	7.77164e-09	3.8958e-14	7.77165e-09	3.8958e-14	1.29883e-15	0.992772	1.55993e-06	1.04681e-07	1.04681e-07	3.13859e-11	2.00672e-12	1.44059e-16	2.00673e-12	1.44059e-16	5.46617e-19	8.92839e-05	2.51589e-09
125	5.88009e-13	1.14358e-12	1.05092e-10	1.05092e-10	1.50936e-11	4.64489e-13	2.63034e-14	1.56868e-11	1.56868e-11	6.14917e-13	2.08786e-14	3.35795e-11	3.35795e-11	3.49552e-12	1.52549e-14	8.21188e-05	8.9468e-06	4.23543e-11	8.9468e-06	4.23543e-11	1.15437e-12	6.60755e-13	6.60755e-13	4.92164e-14	2.44482e-16	1.77191e-06	1.39745e-08	1.39831e-12	1.39745e-08	1.39831e-12	2.62098e-15	1.83413e-06	1.03212e-07	1.24785e-12	1.03212e-07	1.24785e-12	1.40321e-14	0.987712	1.80173e-05	1.08439e-07	1.08439e-07	3.30575e-08	3.60754e-10	1.24727e-14	3.60754e-10	1.24727e-14	5.93526e-18	0.000784927	2.77733e-07
126	4.88379e-11	6.64726e-10	3.13012e-10	3.13012e-10	1.06437e-08	4.44191e-11	3.82832e-13	5.41257e-11	5.41257e-11	2.02736e-10	4.78677e-12	2.06385e-10	2.06385e-10	1.01854e-09	3.65287e-13	7.91688e-05	0.000167019	1.61104e-10	0.000167019	1.61104e-10	3.55101e-10	1.76833e-12	1.76833e-12	1.77165e-12	2.25186e-15	3.57165e-06	2.44002e-07	1.10723e-11	2.44002e-07	1.10723e-11	6.61916e-13	3.0211e-06	1.9485e-06	5.84263e-12	1.9485e-06	5.84263e-12	3.29758e-12	0.985503	2.58008e-05	1.3558e-06	1.3558e-06	1.10582e-07	4.06417e-09	9.94431e-14	4.06417e-09	9.94431e-14	1.68303e-15	0.000947156	5.67749e-07
127	1.94855e-06	9.1032e-10	1.48937e-07	1.48937e-07	8.19787e-05	1.94049e-06	7.62796e-10	1.20695e-06	1.20695e-06	1.38762e-05	2.06294e-06	4.24952e-09	4.24952e-09	5.46095e-08	7.61074e-10	0.00107997	0.0122406	1.27617e-06	0.0122406	1.27617e-06	1.46441e-05	4.59119e-09	4.59119e-09	1.04837e-09	7.682e-10	0.000816526	0.000186847	1.38341e-06	0.000186847	1.38341e-06	3.19968e-07	1.70018e-05	3.85868e-06	5.44386e-09	3.85868e-06	5.44386e-09	1.23605e-09	0.942865	0.00109712	0.000249672	0.000249672	1.27328e-05	6.02197e-08	3.49801e-09	6.02197e-08	3.49801e-09	1.64301e-11	0.011938	0.000789813
128	9.8225e-08	1.56679e-07	1.33681e-08	1.33681e-08	0.997935	8.88391e-08	1.69412e-11	8.10425e-11	8.10425e-11	1.40174e-05	1.37889e-11	1.34859e-11	1.34859e-11	2.33288e-06	1.63254e-11	5.86756e-09	0.00101486	1.00765e-10	0.00101486	1.00765e-10	1.7427e-05	1.80498e-14	1.80498e-14	9.6625e-12	2.45247e-15	2.49666e-11	1.33657e-08	4.26461e-13	1.33657e-08	4.26461e-13	2.28283e-10	1.18057e-12	6.31978e-10	2.18248e-14	6.31978e-10	2.18248e-14	1.16824e-11	1.04746e-06	3.17274e-11	1.69835e-08	1.69835e-08	5.48272e-15	1.2922e-14	4.86969e-17	1.2922e-14	4.86969e-17	1.14725e-16	1.76544e-11	1.28595e-13
129	1.51129e-10	1.50478e-10	1.47961e-08	1.47961e-08	7.85245e-11	2.48554e-10	5.85391e-10	3.8049e-09	3.8049e-09	6.05243e-10	7.06198e-13	4.17413e-09	4.17413e-09	6.64825e-10	7.04727e-13	0.0158743	2.83269e-06	4.80882e-09	2.83269e-06	4.80882e-09	8.26915e-13	1.93139e-09	1.93139e-09	2.41115e-09	2.51336e-13	0.000757348	9.28764e-07	2.94526e-10	9.28764e-07	2.94526e-10	3.54795e-13	0.000874016	1.07337e-06	3.20477e-10	1.07337e-06	3.20477e-10	3.86958e-13	0.875641	0.000836005	1.64116e-07	1.64116e-07	4.04461e-05	2.25392e-06	1.61209e-11	2.25392e-06	1.61209e-11	8.82456e-13	0.0335243	3.25501e-05
130	1.78583e-14	1.78417e-14	6.78633e-11	6.78634e-11	6.77914e-11	4.03199e-10	3.06824e-17	7.45049e-14	7.45049e-14	7.44828e-14	1.09426e-13	7.59113e-14	7.59113e-14	7.58885e-14	1.09375e-13	7.06513e-06	7.05656e-06	5.92119e-09	7.05657e-06	5.92119e-09	5.91941e-09	2.37182e-17	2.37182e-17	2.37114e-17	2.65846e-17	9.25959e-10	9.24856e-10	1.11846e-12	9.24858e-10	1.11846e-12	1.11814e-12	9.80423e-10	9.79294e-10	1.13649e-12	9.79295e-10	1.13649e-12	1.13617e-12	0.193084	5.3664e-05	5.35997e-05	5.35998e-05	9.13235e-14	9.12169e-14	1.17352e-16	9.1217e-14	1.17352e-16	1.17313e-16	1.93514e-05	6.50036e-09
131	4.79577e-11	8.16283e-11	1.02592e-08	2.18765e-07	8.31383e-09	4.98712e-12	3.20223e-12	1.23276e-10	1.03753e-09	5.52466e-11	1.32893e-13	3.27781e-10	4.84124e-09	2.57951e-10	2.5237e-13	0.00107309	3.54364e-05	1.99818e-11	0.000830886	2.96457e-10	2.28932e-11	4.89328e-12	1.4483e-11	1.27258e-12	1.07613e-14	1.62458e-06	6.70187e-08	3.66518e-13	1.26522e-06	1.09271e-12	8.57218e-14	5.67806e-06	2.34358e-07	1.42725e-12	4.85452e-06	4.0282e-12	3.33073e-13	0.992923	4.76209e-07	1.93323e-08	4.00656e-07	1.01114e-08	5.7987e-10	2.43518e-14	9.25494e-09	1.98022e-14	2.29881e-15	0.00117493	1.02649e-09
132	1.0285e-11	8.47426e-10	1.71275e-09	3.71503e-07	1.34619e-07	8.71877e-10	5.15659e-12	1.84778e-11	1.1498e-10	5.34669e-11	5.20029e-12	1.2484e-09	7.58756e-09	3.53717e-09	3.53182e-10	9.03602e-05	2.54617e-05	6.37951e-10	0.0190841	3.87722e-09	2.1497e-09	1.44265e-11	7.43671e-12	5.30383e-12	1.93295e-12	1.38934e-08	5.08135e-09	7.44502e-12	2.11546e-06	3.83774e-12	2.99217e-12	8.33089e-07	3.05023e-07	4.47368e-10	0.000126921	2.30534e-10	1.79981e-10	0.972698	4.07668e-07	1.57238e-07	6.54262e-05	1.33934e-09	9.04159e-10	4.26456e-12	1.46094e-08	1.81946e-12	1.28651e-12	8.46203e-05	6.85581e-10
133	4.19551e-10	2.88175e-10	4.34698e-10	1.49954e-06	3.37055e-07	3.34371e-10	5.36563e-13	1.26789e-12	6.58441e-10	2.29345e-10	5.71168e-13	1.15926e-11	6.02046e-09	1.65209e-09	6.60912e-13	8.66235e-05	1.40972e-05	6.50135e-12	0.0588016	3.37636e-09	9.90188e-10	1.96677e-14	8.4423e-13	7.34031e-13	1.47696e-15	6.78641e-09	1.32518e-09	1.09188e-14	3.07258e-06	4.68681e-13	4.26954e-13	2.33955e-07	4.45451e-08	3.55522e-13	0.000103284	1.52606e-11	1.34061e-11	0.938594	1.23446e-07	2.4523e-08	5.68592e-05	3.06524e-11	1.2388e-11	6.9077e-16	6.76842e-09	9.99761e-15	2.08534e-14	5.07342e-05	1.63473e-11
134	1.37309e-09	1.2957e-09	5.03119e-08	2.35994e-05	2.05936e-06	1.32869e-09	2.62187e-12	1.39577e-10	8.99592e-09	1.20597e-09	2.65377e-12	2.75187e-10	4.12522e-08	5.44831e-09	2.58844e-12	0.000904713	7.73331e-05	2.1378e-10	0.0670264	2.62963e-08	3.4918e-09	5.27608e-13	1.47427e-11	4.23329e-12	7.18136e-15	2.05282e-07	2.18036e-08	4.14759e-13	1.1364e-05	9.62886e-12	2.77763e-12	1.01173e-06	1.06232e-07	1.32604e-12	6.42882e-05	4.84988e-11	1.38321e-11	0.930368	6.48676e-07	6.84942e-08	3.99049e-05	4.28403e-10	5.60266e-11	2.70888e-15	1.70979e-08	3.48659e-14	2.63603e-14	0.000185776	2.75661e-10
135	5.00212e-13	5.04926e-13	6.61823e-07	6.14399e-06	2.23634e-08	5.02734e-13	2.0469e-15	8.18549e-11	5.49189e-10	4.97249e-11	2.03497e-15	8.75865e-11	6.10238e-10	5.52511e-11	2.06277e-15	0.0710311	2.17177e-05	8.50284e-11	0.000235676	5.82202e-10	5.27134e-11	4.63752e-14	2.69033e-13	1.90631e-13	8.53751e-18	3.98852e-06	4.11658e-09	4.50835e-14	3.62191e-08	2.57471e-13	1.82441e-13	4.28099e-06	4.41835e-09	4.8128e-14	3.93189e-08	2.83872e-13	2.01144e-13	0.928532	4.15038e-06	4.2836e-09	3.78955e-08	3.58532e-10	1.00112e-11	1.34166e-16	7.39628e-11	8.19068e-16	7.01505e-16	5.18685e-05	3.47613e-10
136	3.94997e-08	3.94015e-08	4.38354e-06	6.27301e-06	5.89594e-08	6.22778e-10	1.26259e-08	6.63583e-07	8.14835e-07	2.42312e-08	1.62612e-10	7.005e-07	8.71292e-07	2.59043e-08	1.6244e-10	0.0325563	0.000313098	9.53999e-09	0.000458115	1.19802e-08	3.49788e-10	6.50372e-08	7.74217e-08	9.87881e-09	6.10178e-11	0.00158622	2.12236e-05	9.67871e-10	2.91026e-05	1.16101e-09	1.47873e-10	0.00169182	2.26342e-05	1.01792e-09	3.12452e-05	1.23286e-09	1.56998e-10	0.882513	2.54476e-05	3.40316e-07	4.72507e-07	8.77217e-05	1.93589e-06	9.03659e-11	2.5453e-06	1.09752e-10	6.09383e-11	0.0378693	1.3415e-06
137	1.81467e-08	1.44935e-08	2.57651e-05	0.00184653	8.27424e-06	1.81373e-08	3.02366e-10	9.27976e-08	2.01363e-06	1.10736e-07	3.46951e-10	3.95066e-08	1.15526e-06	9.5888e-08	3.02404e-10	0.207183	0.000335347	9.39485e-08	0.0155511	2.03861e-06	1.12057e-07	2.66337e-10	2.90046e-09	2.24441e-09	8.03887e-12	0.000155776	7.4183e-07	7.84497e-10	1.86315e-05	4.34783e-09	2.75975e-09	0.000105858	3.04661e-07	2.69396e-10	1.27458e-05	2.93378e-09	2.26936e-09	0.773093	0.000157482	7.4972e-07	1.88297e-05	1.36116e-07	3.23907e-09	3.54458e-12	1.25461e-07	3.55834e-11	5.96427e-11	0.000546621	2.01253e-07
138	1.20182e-07	2.37563e-08	0.000457997	0.00344051	9.73527e-07	1.2017e-07	1.62805e-10	1.37213e-06	3.75947e-06	2.93675e-08	2.52489e-09	9.94325e-08	5.20095e-07	1.83507e-09	1.62807e-10	0.725096	0.000538996	1.37587e-06	0.00353818	3.77915e-06	2.95192e-08	4.88599e-10	1.44611e-09	1.36352e-10	7.91666e-12	0.00042441	2.72297e-06	8.17054e-09	5.66771e-06	8.55445e-09	5.0814e-09	8.05161e-05	1.63058e-07	4.90301e-10	9.68365e-07	1.45333e-09	1.37026e-10	0.265602	0.000426118	2.73379e-06	5.69148e-06	7.25924e-08	1.6963e-09	5.03704e-12	5.99916e-09	1.12521e-11	4.2575e-11	0.000164099	3.40061e-07
139	1.65916e-06	5.58273e-08	0.000334226	0.00701184	2.3144e-06	1.65914e-06	1.86377e-09	9.9656e-06	2.86034e-05	2.03726e-07	1.06967e-07	1.68527e-07	1.10718e-06	3.52795e-09	1.86378e-09	0.760308	0.000965213	9.97232e-06	0.00461709	2.86337e-05	2.03934e-07	1.18297e-08	5.5857e-09	7.40659e-10	2.87098e-10	0.00242385	4.01639e-05	4.62367e-07	2.0856e-05	1.48181e-07	4.91768e-08	7.90695e-05	1.02894e-06	1.18374e-08	7.8767e-07	5.59173e-09	7.41636e-10	0.219963	0.00242533	4.01857e-05	2.08758e-05	3.62858e-07	8.87678e-08	1.08177e-09	5.26307e-09	3.95189e-11	3.34427e-10	0.00080643	9.28587e-06
140	2.27893e-06	1.47086e-08	0.00420777	0.00119244	5.35075e-06	2.27895e-06	7.0979e-09	0.000332262	1.99835e-05	3.10949e-06	1.40015e-06	1.72795e-06	8.34809e-07	1.57551e-08	7.09796e-09	0.692375	0.0039302	0.000332287	0.000371396	1.99859e-05	3.10978e-06	1.50938e-07	8.06835e-09	1.23214e-08	5.45127e-09	0.0261806	0.000284553	2.45112e-05	2.21194e-05	1.2335e-06	2.0029e-06	0.000176618	1.75216e-06	1.50949e-07	1.4472e-07	8.06928e-09	1.23227e-08	0.223288	0.026182	0.000284581	2.21215e-05	6.06843e-06	3.1633e-07	2.61658e-08	1.61592e-08	9.29926e-10	9.63958e-09	0.00952185	0.00111522
141	6.32737e-08	2.10647e-13	2.25652e-06	0.00164321	6.5906e-08	6.32737e-08	9.56375e-12	0.000164644	0.000165817	6.25085e-06	5.9799e-06	2.63315e-10	8.8036e-10	9.99708e-12	9.56375e-12	0.044751	0.000219662	0.000164644	0.00023448	0.000165817	6.25085e-06	1.95265e-08	2.8388e-11	8.17642e-10	7.77655e-10	0.00328541	0.0142482	0.0108525	2.17109e-05	1.57516e-05	0.000454427	5.92112e-09	2.56364e-08	1.95266e-08	3.91281e-11	2.8388e-11	8.17643e-10	0.0041163	0.00328542	0.0142483	2.17109e-05	6.47324e-10	1.67385e-06	1.2844e-06	5.22591e-12	3.84777e-12	5.40148e-08	0.000435501	0.000346985
142	9.69817e-09	9.54446e-09	0.0399483	0.000212673	8.97119e-08	9.69869e-09	5.3134e-11	6.287e-06	5.48138e-07	4.65201e-10	5.42325e-11	5.73507e-06	4.94096e-07	4.24146e-10	5.31371e-11	0.954462	0.000282622	6.28953e-06	3.64643e-05	5.48429e-07	4.65397e-10	2.03807e-09	2.53858e-09	3.09252e-12	3.67899e-13	0.000126878	8.56911e-08	2.2412e-09	1.51351e-07	2.79132e-09	3.4268e-12	0.000118822	7.92557e-08	2.03882e-09	1.41706e-07	2.53979e-09	3.0937e-12	0.0046622	0.000126916	8.57178e-08	1.51397e-07	2.51015e-08	1.62123e-10	4.30451e-12	8.7558e-10	1.77369e-11	2.3456e-14	9.10624e-07	2.68185e-08
143	1.11403e-07	2.66158e-09	5.57405e-05	5.63544e-05	6.43753e-07	1.11406e-07	1.3814e-09	1.35142e-05	1.36224e-05	3.96649e-07	6.30595e-08	2.98034e-07	3.00417e-07	8.66042e-09	1.38133e-09	0.0859475	0.00119148	1.35005e-05	0.00120663	1.36085e-05	3.96241e-07	6.77264e-08	6.8168e-08	5.95421e-09	8.25801e-10	0.0097227	0.000188941	2.78194e-06	0.000190861	2.80011e-06	2.44893e-07	0.000236573	4.59708e-06	6.76577e-08	4.64377e-06	6.80989e-08	5.94811e-09	0.720942	0.0097143	0.000188773	0.000190691	3.06642e-05	8.84863e-07	1.28319e-08	8.92161e-07	1.29195e-08	3.84983e-09	0.077465	0.00124437
144	1.25192e-05	1.35016e-06	0.00078498	0.00361411	0.00141921	1.47267e-06	1.88518e-06	0.000404003	0.00139913	0.000673826	2.05663e-06	5.68559e-05	0.000196799	9.42628e-05	2.68424e-07	0.0510043	0.0203719	6.0938e-05	0.0861893	0.000211112	0.00010193	3.69242e-05	0.000103168	5.66799e-05	2.67676e-07	0.0150052	0.00707399	3.98429e-05	0.0245557	0.000111372	6.19656e-05	0.00259238	0.0012138	5.68127e-06	0.00421292	1.58842e-05	8.75368e-06	0.503182	0.00273583	0.00129346	0.00449007	0.00119906	0.00064717	3.33104e-06	0.00187041	8.67745e-06	4.79606e-06	0.152218	0.00127933
145	4.64846e-09	1.82287e-09	2.02412e-06	0.000327477	0.000229517	1.87142e-09	2.72923e-10	1.31392e-07	4.1692e-06	3.18577e-06	2.81537e-10	5.58539e-08	1.77128e-06	1.36582e-06	1.12097e-10	0.00184635	0.00130494	5.72455e-08	0.296731	1.81547e-06	1.4028e-06	7.209e-09	3.63305e-08	2.95369e-08	1.85197e-11	1.90838e-05	1.46785e-05	7.41261e-09	0.00226169	3.73556e-08	3.04539e-08	9.16631e-06	7.03294e-06	3.0902e-09	0.00108358	1.55779e-08	1.25143e-08	0.683703	9.35898e-06	7.19786e-06	0.00110895	2.49279e-07	2.03798e-07	4.04212e-10	1.3169e-05	6.42927e-10	5.16866e-10	0.0054619	2.55898e-07
146	8.94148e-07	4.3638e-07	0.000548356	0.0065887	3.62003e-05	2.40619e-06	8.64792e-08	5.79909e-05	0.000357405	6.01593e-06	3.48197e-07	1.97441e-05	0.00012079	2.17072e-06	1.43564e-07	0.371733	0.0034725	8.97912e-05	0.0229675	0.000450944	9.40964e-06	2.76414e-06	1.15864e-05	4.64577e-07	2.98032e-08	0.0123338	0.000259399	1.08928e-05	0.00114494	4.1735e-05	1.75782e-06	0.00510097	0.000105229	3.56051e-06	0.000465798	1.36851e-05	5.98164e-07	0.483436	0.0159892	0.000367624	0.00148795	0.000359267	1.38704e-05	4.36806e-07	4.89818e-05	1.41122e-06	9.06681e-08	0.0229819	0.00115158
147	5.91993e-07	2.1368e-07	0.000605993	0.00402013	2.52038e-05	7.67596e-07	3.36926e-08	5.38661e-05	0.000235137	3.85696e-06	1.38366e-07	1.72508e-05	7.39704e-05	1.26238e-06	4.18358e-08	0.37914	0.00344185	7.49409e-05	0.0167043	0.000286259	5.26591e-06	2.21721e-06	7.27448e-06	2.54449e-07	8.13489e-09	0.0122189	0.000238498	8.90009e-06	0.000842279	2.72814e-05	9.93395e-07	0.00475548	9.1331e-05	2.75219e-06	0.000324875	8.46075e-06	3.01685e-07	0.492135	0.0149305	0.000314049	0.00103916	0.000315927	1.11844e-05	3.17732e-07	3.22214e-05	8.64269e-07	3.77188e-08	0.0225352	0.00104674
148	7.13841e-07	5.48073e-07	0.00203865	0.00384959	3.83817e-05	2.10564e-06	5.65818e-08	9.76176e-05	0.000170068	3.88305e-06	2.36097e-07	5.55037e-05	9.19768e-05	2.19345e-06	1.39437e-07	0.414207	0.00554674	0.000218277	0.011411	0.000363374	8.68039e-06	4.13166e-06	6.55765e-06	2.86411e-07	1.56471e-08	0.0114233	0.000270271	1.69406e-05	0.000488246	2.65272e-05	1.20684e-06	0.00719109	0.000165373	8.95849e-06	0.000298575	1.38016e-05	6.13822e-07	0.447485	0.0228426	0.000546014	0.000967436	0.000351321	1.38324e-05	7.03899e-07	2.22446e-05	1.08755e-06	6.4092e-08	0.0173314	0.00128562
149	8.76516e-08	7.84339e-08	0.000543126	0.00058697	9.21968e-05	1.74842e-06	1.0652e-08	2.18473e-05	2.31667e-05	5.11829e-06	1.80869e-07	2.01523e-05	2.13172e-05	4.6668e-06	1.63339e-07	0.068237	0.0121735	0.000350225	0.0132578	0.000370754	7.72199e-05	1.00575e-06	1.05307e-06	2.89674e-07	1.42667e-08	0.00188653	0.000427082	1.68088e-05	0.000456837	1.76078e-05	4.69986e-06	0.00177377	0.000396204	1.54435e-05	0.000423417	1.61495e-05	4.23913e-06	0.592858	0.0241545	0.00519155	0.00554839	6.28426e-05	1.7395e-05	6.88181e-07	1.83449e-05	7.1599e-07	1.92279e-07	0.0200059	0.000996046
150	6.59818e-13	6.4559e-13	1.80243e-07	1.83693e-07	6.02704e-06	2.80633e-10	9.51992e-15	2.36983e-10	2.40309e-10	6.1854e-10	1.82558e-12	2.30948e-10	2.34152e-10	6.00809e-10	1.76874e-12	0.00198544	0.00443259	2.48172e-07	0.00452747	2.52001e-07	6.39381e-07	2.43141e-12	2.46002e-12	2.6981e-13	1.76113e-14	5.04161e-07	3.45501e-07	2.81544e-10	3.51065e-07	2.84925e-10	2.32389e-10	4.93649e-07	3.36919e-07	2.7379e-10	3.42341e-07	2.77063e-10	2.248e-10	0.960023	0.00282903	0.000166769	0.00016957	6.35334e-10	4.26007e-11	2.07254e-12	4.32081e-11	2.09695e-12	5.78414e-13	7.79037e-05	8.24661e-07
151	2.22115e-10	2.22162e-10	1.34208e-07	1.35026e-07	5.80664e-05	8.19813e-07	4.38078e-14	1.4125e-10	1.41567e-10	1.1543e-09	1.6711e-10	1.40428e-10	1.4074e-10	1.14828e-09	1.67117e-10	0.00192363	0.0101622	1.28594e-06	0.0102553	1.29103e-06	8.48392e-06	4.79e-14	4.80584e-14	3.72395e-14	3.36657e-14	5.87275e-07	4.55081e-08	5.38199e-10	4.5839e-08	5.4086e-10	4.67057e-11	5.80279e-07	4.49038e-08	5.30288e-10	4.52302e-08	5.32891e-10	4.59981e-11	0.939207	0.00602688	0.00046391	0.000467423	1.75871e-10	2.14058e-13	6.00644e-13	2.15395e-13	6.06785e-13	6.18422e-16	3.95998e-06	2.21594e-06
152	2.41669e-06	2.1307e-06	0.0103856	0.0121604	1.98718e-05	3.15608e-06	2.71611e-07	0.000349359	0.000396782	2.24781e-06	4.55755e-07	0.000295303	0.000333908	1.89004e-06	3.67757e-07	0.740056	0.00309672	0.000480086	0.00377024	0.000546188	3.08088e-06	1.78612e-05	1.98481e-05	2.51773e-07	4.98147e-08	0.0194407	0.000150987	3.08289e-05	0.000176291	3.41924e-05	4.41746e-07	0.0169609	0.000130623	2.48714e-05	0.000152611	2.7609e-05	3.51641e-07	0.140923	0.0253349	0.000197406	0.000230216	0.00082451	1.09703e-05	2.05768e-06	1.24271e-05	2.2963e-06	4.08622e-08	0.0059929	0.00134155
153	3.45437e-06	3.16403e-07	0.00203739	0.00238943	9.55027e-05	4.1613e-07	3.77979e-07	0.000613099	0.000691069	4.86892e-05	4.84557e-07	7.30079e-05	8.21334e-05	5.76154e-06	5.33431e-08	0.243956	0.0105575	8.97288e-05	0.0126435	0.00010162	7.21109e-06	2.84631e-05	3.1314e-05	3.46221e-06	5.30038e-08	0.042631	0.00278165	3.5217e-05	0.00320366	3.89086e-05	4.41038e-06	0.00624617	0.000404844	4.24116e-06	0.00046619	4.68122e-06	5.24224e-07	0.493915	0.0073369	0.00048642	0.000560583	0.00167505	0.00015756	1.79254e-06	0.000176384	1.96077e-06	2.85659e-07	0.105947	0.00200534
154	7.5171e-08	2.62968e-08	0.000867881	0.000922295	7.17936e-06	2.80638e-08	5.32373e-09	4.3959e-05	4.61629e-05	9.25048e-07	5.95575e-09	1.25797e-05	1.31602e-05	2.71172e-07	1.76024e-09	0.361297	0.00347999	1.38209e-05	0.0037372	1.44734e-05	3.00026e-07	9.20737e-07	9.56675e-07	5.55108e-08	4.27616e-10	0.00990765	0.000147536	1.01923e-06	0.000155904	1.05913e-06	6.22345e-08	0.0033156	4.9392e-05	2.85689e-07	5.21385e-05	2.97053e-07	1.70141e-08	0.578078	0.00358084	5.38949e-05	5.68768e-05	0.000154691	3.66192e-06	2.29344e-08	3.8167e-06	2.38475e-08	3.77814e-09	0.0183542	0.000169608
155	2.71962e-07	2.52669e-07	1.19459e-06	0.575098	7.7324e-07	0.000252051	9.12273e-09	2.81202e-08	0.000379057	2.0814e-08	5.60424e-06	2.68283e-08	0.000361633	1.9809e-08	5.27548e-06	0.00113408	5.93592e-08	1.63562e-05	0.000801416	0.419619	1.20958e-05	9.90306e-10	6.3656e-07	7.8596e-10	1.80905e-07	1.65138e-06	1.96868e-09	4.78783e-07	1.26676e-06	0.000362029	3.80706e-07	1.58966e-06	1.89069e-09	4.55947e-07	1.21658e-06	0.000344761	3.61458e-07	3.05127e-06	0.000898659	9.09896e-07	0.000688726	1.89072e-08	7.75532e-11	1.80262e-08	1.52637e-08	4.3097e-07	1.44869e-08	3.45375e-08	1.07236e-06
156	1.23686e-07	6.19793e-08	0.000311783	0.00220397	5.65168e-05	1.20306e-06	2.00375e-08	1.3262e-05	6.38091e-05	3.19327e-06	1.66273e-07	6.11511e-06	2.91792e-05	1.63506e-06	8.3153e-08	0.171818	0.00408223	0.000159051	0.026296	0.000823635	2.8601e-05	3.72986e-07	1.38906e-06	2.07065e-07	1.80034e-08	0.00335166	0.000125651	8.17015e-06	0.00061794	3.22979e-05	2.09123e-06	0.00179398	6.57094e-05	3.75213e-06	0.000322085	1.48012e-05	9.8149e-07	0.610687	0.0319381	0.00104756	0.00510234	6.02249e-05	3.27681e-06	2.00155e-07	1.31957e-05	7.5285e-07	1.17259e-07	0.0149747	0.00114296
157	1.58906e-08	5.46508e-09	0.000104284	0.000589596	5.13585e-06	2.54078e-07	4.39515e-10	3.97857e-06	1.71167e-05	3.23098e-07	1.85958e-08	1.19712e-06	5.04136e-06	9.86712e-08	5.58767e-09	0.195202	0.00157649	7.58439e-05	0.0101225	0.000355192	4.65483e-06	6.02685e-08	2.08051e-07	8.32775e-09	5.01225e-10	0.002791	4.02787e-05	3.22277e-06	0.00019358	1.16656e-05	2.81896e-07	0.00100306	1.44147e-05	9.53028e-07	6.92346e-05	3.46102e-06	8.13508e-08	0.619565	0.0377076	0.0004966	0.00237754	2.51191e-05	5.77372e-07	3.50101e-08	2.19381e-06	1.26203e-07	3.62581e-09	0.0106524	0.000998367
158	3.22384e-09	2.8925e-09	0.000274246	0.000380635	9.09952e-07	4.4734e-07	1.11304e-10	2.00312e-06	2.63832e-06	1.69679e-08	7.92778e-09	1.50352e-06	1.9564e-06	1.27235e-08	5.92334e-09	0.382436	0.000821896	0.000297736	0.00125649	0.000400664	1.40153e-06	1.72641e-08	2.18024e-08	4.4164e-10	1.59694e-10	0.00155761	6.11223e-06	2.86595e-06	8.65755e-06	3.64529e-06	2.75695e-08	0.00122667	4.81105e-06	1.98007e-06	6.80732e-06	2.53359e-06	1.89294e-08	0.354988	0.135601	0.00046037	0.00065859	8.5e-06	5.50254e-08	2.23068e-08	7.33032e-08	2.8947e-08	3.88478e-10	0.00205805	0.000993281
159	1.09923e-08	1.09824e-08	0.000376696	0.000404288	4.76631e-07	3.75306e-07	2.79459e-10	2.08023e-06	2.20303e-06	7.98596e-09	5.7202e-09	1.89409e-06	2.00192e-06	7.33642e-09	5.18148e-09	0.436789	0.000671351	0.000350071	0.000755713	0.000378835	8.3708e-07	1.64739e-08	1.73203e-08	1.65377e-10	9.33192e-11	0.00146135	4.34377e-06	2.52205e-06	4.78378e-06	2.69131e-06	1.37154e-08	0.00135591	4.0183e-06	2.21577e-06	4.42465e-06	2.36577e-06	1.18875e-08	0.296139	0.157948	0.000377942	0.000420804	7.55869e-06	3.75659e-08	2.11652e-08	4.0766e-08	2.25212e-08	1.37834e-10	0.00151543	0.000884761
160	4.30844e-10	4.28698e-10	9.51372e-05	9.65794e-05	7.56222e-08	1.03818e-07	6.56732e-12	3.49161e-07	3.53236e-07	1.0694e-09	9.17122e-10	3.39623e-07	3.4351e-07	1.04446e-09	8.93213e-10	0.344213	0.000212713	0.000187923	0.000218806	0.000191237	3.32045e-07	1.29777e-09	1.31065e-09	1.73553e-11	1.00573e-11	0.000674939	7.54049e-07	6.64878e-07	7.71696e-07	6.7465e-07	4.70812e-09	0.000660931	7.36146e-07	6.4023e-07	7.53327e-07	6.49595e-07	4.49469e-09	0.268394	0.219878	0.000264325	0.000271438	1.34095e-06	3.025e-09	2.33824e-09	3.08406e-09	2.36869e-09	6.32708e-11	0.000679249	0.000576068
161	4.73483e-10	4.73651e-10	0.000108972	0.000109119	1.54392e-09	1.4014e-08	9.70338e-12	1.27735e-07	1.27871e-07	3.93579e-11	1.0472e-10	1.27245e-07	1.27381e-07	3.92074e-11	1.04225e-10	0.770539	4.37381e-06	8.05326e-05	4.38338e-06	8.06744e-05	2.35828e-09	2.77719e-10	2.7799e-10	1.31605e-12	1.52307e-12	0.000503706	7.9348e-09	1.0937e-07	7.94883e-09	1.09531e-07	3.33963e-11	0.000502049	7.90569e-09	1.08808e-07	7.91967e-09	1.08968e-07	3.3187e-11	0.014084	0.209526	2.56228e-06	2.56864e-06	4.9965e-07	7.27928e-11	2.52896e-10	7.29109e-11	2.53276e-10	5.83104e-13	1.32924e-05	0.000205271
162	2.10135e-11	2.1014e-11	2.14234e-05	2.14285e-05	3.91134e-11	4.17799e-09	1.05419e-13	6.77036e-09	6.77161e-09	1.83441e-13	7.7831e-12	6.7613e-09	6.76255e-09	1.83329e-13	7.7786e-12	0.756986	2.00922e-07	1.9619e-05	2.01017e-07	1.96264e-05	6.41817e-11	4.60511e-12	4.60588e-12	1.35783e-15	2.55774e-14	0.000126029	9.52716e-11	7.04244e-09	9.53096e-11	7.0447e-09	2.80814e-13	0.000125897	9.51563e-11	7.0305e-09	9.51943e-11	7.03275e-09	2.80116e-13	0.00261534	0.239211	1.22216e-07	1.2229e-07	3.27615e-08	2.04473e-13	6.05157e-12	2.04547e-13	6.05343e-12	1.20941e-15	6.59213e-07	5.53297e-05
163	6.85184e-13	6.85184e-13	2.59433e-06	2.59436e-06	1.79123e-11	3.12867e-09	2.26825e-15	2.32228e-10	2.3223e-10	2.20072e-14	1.4337e-12	2.32194e-10	2.32195e-10	2.20071e-14	1.43369e-12	0.373119	3.25308e-08	1.43183e-05	3.25315e-08	1.43185e-05	2.34619e-11	6.9162e-14	6.91625e-14	4.00445e-17	3.60251e-15	1.68839e-05	4.56813e-12	1.09214e-09	4.56821e-12	1.09216e-09	7.83122e-15	1.6882e-05	4.5675e-12	1.09196e-09	4.56758e-12	1.09198e-09	7.83103e-15	0.0016531	0.622803	9.3667e-08	9.36694e-08	1.1544e-09	3.08871e-15	1.92583e-13	3.08876e-15	1.92585e-13	1.417e-17	1.11964e-07	3.45536e-05
164	3.88311e-13	3.88311e-13	7.66921e-07	7.66921e-07	4.54166e-10	2.91268e-10	4.07278e-16	2.97673e-11	2.97673e-11	4.34008e-13	4.06996e-13	2.97669e-11	2.97669e-11	4.34008e-13	4.06995e-13	0.36739	5.42767e-08	3.92067e-06	5.42767e-08	3.92067e-06	7.4649e-10	3.9028e-15	3.9028e-15	4.00391e-16	4.29254e-16	6.21874e-06	3.95378e-12	2.55493e-10	3.95378e-12	2.55494e-10	7.86811e-13	6.21867e-06	3.95373e-12	2.5549e-10	3.95373e-12	2.5549e-10	7.86808e-13	0.0100052	0.606366	4.09569e-07	4.09569e-07	1.12774e-10	2.14348e-15	1.30959e-13	2.14348e-15	1.30959e-13	6.86042e-16	2.02013e-07	1.19788e-05
165	9.90716e-10	9.90416e-10	2.71238e-05	2.71695e-05	9.29758e-07	9.19607e-07	1.47926e-11	2.13643e-07	2.13904e-07	8.11207e-09	7.94457e-09	2.12458e-07	2.12715e-07	8.10072e-09	7.93067e-09	0.0514086	0.00033418	0.000297318	0.000335222	0.000297949	7.26355e-06	1.33725e-09	1.33859e-09	4.96621e-11	4.80651e-11	0.000220616	1.91416e-06	1.71429e-06	1.91907e-06	1.71729e-06	4.44249e-08	0.000219692	1.90415e-06	1.70234e-06	1.90903e-06	1.7053e-06	4.42097e-08	0.203047	0.182437	0.00169886	0.00170451	7.60394e-07	8.44902e-09	7.57268e-09	8.46781e-09	7.58413e-09	1.75651e-10	0.000958326	0.000863611
166	4.60633e-10	4.52583e-10	9.4012e-05	9.69468e-05	4.18027e-08	4.46239e-08	2.73269e-11	2.04403e-07	2.09372e-07	3.92165e-10	3.19303e-10	1.95545e-07	2.00197e-07	3.76004e-10	3.03002e-10	0.347272	0.000187495	0.000163804	0.000197636	0.000169239	1.54356e-07	9.25619e-10	9.44532e-10	1.40047e-11	5.34469e-12	0.000431739	4.54773e-07	4.19893e-07	4.7443e-07	4.31309e-07	1.02539e-09	0.000417143	4.38492e-07	3.95734e-07	4.57396e-07	4.06465e-07	9.58245e-10	0.253625	0.237757	0.000206835	0.000216762	8.07547e-07	1.62791e-09	1.35709e-09	1.68556e-09	1.39109e-09	6.44929e-12	0.000464529	0.000452134
167	8.70453e-11	8.70595e-11	1.94496e-05	1.97907e-05	1.58952e-08	6.70783e-08	3.2819e-13	3.06485e-08	3.10708e-08	4.43797e-11	8.0091e-11	2.97384e-08	3.01404e-08	4.36257e-11	7.91585e-11	0.278318	5.8165e-05	7.49822e-05	6.0066e-05	7.64147e-05	4.73189e-08	4.95795e-11	5.0175e-11	2.26996e-13	1.59587e-13	0.00019928	8.08733e-08	1.03774e-07	8.30558e-08	1.05461e-07	1.60267e-10	0.000194778	7.88259e-08	9.96803e-08	8.09475e-08	1.01292e-07	1.53034e-10	0.228114	0.2838	0.000121201	0.000124828	1.43372e-07	1.22662e-10	1.33956e-10	1.25409e-10	1.35936e-10	6.72196e-13	0.000210044	0.000267654
168	1.65041e-10	1.65057e-10	4.89798e-05	4.90016e-05	7.50135e-09	4.50428e-08	2.80539e-12	5.69981e-08	5.70183e-08	1.37947e-10	7.03657e-10	5.69048e-08	5.6925e-08	1.37738e-10	7.02381e-10	0.479708	2.30117e-05	0.000112243	2.3031e-05	0.000112315	1.75041e-07	1.12114e-10	1.1215e-10	2.81191e-12	1.47781e-11	0.000291135	3.43716e-08	1.45377e-07	3.43949e-08	1.45455e-07	3.42633e-09	0.000290737	3.43213e-08	1.4506e-07	3.43446e-08	1.45139e-07	3.41705e-09	0.080578	0.38834	3.40109e-05	3.40456e-05	2.62526e-07	1.71753e-10	7.97403e-10	1.71855e-10	7.97834e-10	5.08462e-11	6.87594e-05	0.000292144
169	4.61066e-14	4.61058e-14	1.38073e-07	1.38075e-07	2.98268e-11	4.23166e-09	3.19352e-16	5.72547e-11	5.72553e-11	1.74056e-13	2.29595e-12	5.72479e-11	5.72484e-11	1.74045e-13	2.29583e-12	0.00583512	1.19938e-07	6.18492e-05	1.19941e-07	6.18503e-05	2.5553e-09	4.78318e-14	4.78322e-14	1.08116e-15	2.14303e-15	1.16134e-06	6.56011e-11	1.60742e-08	6.56026e-11	1.60745e-08	1.73078e-12	1.16123e-06	6.55943e-11	1.60721e-08	6.55958e-11	1.60723e-08	1.7305e-12	0.0017683	0.802537	2.53806e-05	2.53815e-05	2.4556e-10	1.56072e-13	4.25395e-12	1.56075e-13	4.25401e-12	4.10381e-15	4.23021e-07	0.000157426
170	1.91707e-09	1.91715e-09	6.52538e-05	6.52591e-05	8.10488e-10	1.04002e-09	9.57897e-12	5.64219e-08	5.64249e-08	8.21831e-12	1.14396e-11	5.6401e-08	5.6404e-08	8.21718e-12	1.14356e-11	0.922822	2.63484e-06	8.99258e-06	2.63533e-06	8.99379e-06	3.47923e-10	5.56183e-11	5.56212e-11	6.92166e-14	1.06043e-13	0.000325869	2.41388e-09	7.47658e-09	2.41426e-09	7.47743e-09	3.30223e-12	0.000325727	2.41262e-09	7.4725e-09	2.413e-09	7.47335e-09	3.2998e-12	0.0169053	0.0584077	3.22438e-07	3.22516e-07	1.73353e-07	5.40016e-12	1.74896e-11	5.40102e-12	1.74914e-11	2.39796e-14	8.89629e-06	2.81858e-05
171	4.99153e-10	4.99162e-10	1.27348e-05	1.27498e-05	6.08007e-07	6.10621e-07	4.53851e-12	5.27212e-08	5.27665e-08	2.71667e-09	2.74553e-09	5.24589e-08	5.25035e-08	2.71571e-09	2.74379e-09	0.0520481	0.000146729	0.000171268	0.000147122	0.000171574	3.53204e-06	1.70576e-10	1.70698e-10	8.26342e-12	8.39533e-12	0.000113016	4.23934e-07	4.94593e-07	4.24878e-07	4.95333e-07	1.0379e-08	0.000112584	4.21952e-07	4.91385e-07	4.22889e-07	4.92116e-07	1.03546e-08	0.183787	0.210534	0.000861761	0.000864435	1.9347e-07	9.21634e-10	1.07413e-09	9.2343e-10	1.07553e-09	2.00073e-11	0.000429808	0.000494222
172	9.07293e-14	9.07185e-14	2.68513e-08	2.68525e-08	2.07302e-09	2.2403e-09	1.59296e-15	8.62036e-11	8.62066e-11	8.83734e-12	9.55437e-12	8.61649e-11	8.61679e-11	8.83413e-12	9.54985e-12	0.000149744	9.09075e-06	1.01198e-05	9.0919e-06	1.01207e-05	7.59169e-07	2.51815e-13	2.51823e-13	2.99142e-14	3.24671e-14	2.42408e-07	1.84854e-08	2.05096e-08	1.84873e-08	2.05111e-08	1.90667e-09	2.42325e-07	1.8478e-08	2.04993e-08	1.84799e-08	2.05009e-08	1.90542e-09	0.0146979	0.0162516	0.00119403	0.00119423	3.00182e-10	2.74192e-11	3.04348e-11	2.74215e-11	3.04367e-11	2.57038e-12	2.38077e-05	2.62848e-05
173	2.65168e-07	4.80182e-08	0.000199051	0.000541762	1.30618e-05	4.91853e-07	6.84277e-09	1.19729e-05	2.69873e-05	1.08774e-06	6.0766e-08	2.64297e-06	5.89945e-06	2.41188e-07	1.24767e-08	0.181581	0.00256924	0.000107557	0.00967548	0.000303217	7.34849e-06	1.8961e-07	3.75361e-07	2.4387e-08	1.58444e-09	0.00489951	0.000111368	6.91818e-06	0.000339834	1.63833e-05	6.56512e-07	0.00131079	2.96185e-05	1.54129e-06	9.04143e-05	3.65124e-06	1.44641e-07	0.622638	0.0335879	0.000676909	0.00219397	5.31933e-05	1.78857e-06	9.73508e-08	4.61022e-06	2.11261e-07	9.89169e-09	0.0200708	0.00146057
174	4.92127e-08	4.03218e-08	0.000211255	0.00102156	1.56667e-05	1.25396e-06	1.56191e-09	5.79202e-06	2.12966e-05	6.11046e-07	4.36196e-08	2.40218e-06	8.6823e-06	2.63259e-07	2.11212e-08	0.19973	0.00230895	0.000142102	0.0120031	0.000551146	1.06456e-05	9.01707e-08	2.68505e-07	1.54256e-08	9.45411e-10	0.00257494	4.96979e-05	4.51233e-06	0.000204389	1.40483e-05	4.74176e-07	0.00120886	2.33781e-05	1.75901e-06	9.5707e-05	5.48182e-06	1.76508e-07	0.598676	0.0424371	0.000745134	0.00308614	2.62313e-05	7.47592e-07	5.73817e-08	2.51176e-06	1.71202e-07	6.36329e-09	0.00961481	0.000947794
175	9.79167e-09	8.88856e-09	2.00648e-05	0.00460784	4.93965e-05	1.33975e-06	7.83615e-10	5.08374e-07	8.90561e-06	3.30706e-07	9.72871e-08	4.64646e-07	8.13731e-06	3.00112e-07	8.65564e-08	0.044977	0.00072522	5.21422e-05	0.175265	0.000903828	3.1445e-05	2.9842e-08	2.15549e-08	1.12638e-08	7.1094e-09	7.91917e-05	6.65179e-06	3.24355e-06	0.000366039	2.20867e-06	1.20958e-06	7.37861e-05	6.12429e-06	2.9298e-06	0.000336993	1.99489e-06	1.06406e-06	0.653168	0.00582934	0.000478106	0.0263432	1.854e-07	3.07056e-07	2.01158e-07	7.73978e-07	1.32801e-08	6.73146e-08	0.00147764	1.73276e-05
176	1.43915e-07	1.4512e-07	3.92073e-06	0.0114589	4.2862e-05	6.44714e-08	3.94062e-10	1.94219e-08	8.20516e-06	8.43767e-08	6.88749e-10	1.83073e-08	7.73312e-06	7.99403e-08	6.51061e-10	0.048936	0.000295158	1.059e-06	0.296655	0.000448618	3.56251e-06	1.4224e-10	6.91006e-09	3.05189e-10	7.57868e-12	3.48827e-05	6.58022e-07	8.81834e-09	0.000238339	4.29051e-07	1.80245e-08	3.30313e-05	6.17199e-07	8.16151e-09	0.000223553	3.97091e-07	1.63769e-08	0.607223	0.00166212	2.96911e-05	0.010773	3.36969e-08	3.43834e-09	8.52834e-11	2.15693e-07	5.83738e-10	1.57317e-10	0.000573675	1.88932e-06
177	2.80869e-11	2.80826e-11	3.09578e-10	0.100122	8.52866e-05	3.5923e-11	9.70392e-15	9.80429e-14	5.85975e-08	1.96561e-08	1.38621e-14	9.76588e-14	5.83545e-08	1.95726e-08	1.38201e-14	4.09586e-06	1.07436e-06	3.70526e-13	0.899771	2.33393e-07	7.15243e-08	3.99767e-17	5.44088e-12	6.72818e-12	5.7708e-18	2.9185e-10	2.94013e-10	1.43921e-16	3.13724e-07	2.04169e-11	2.34909e-11	2.90929e-10	2.9298e-10	1.43153e-16	3.12602e-07	2.03106e-11	2.33431e-11	1.43834e-05	9.43027e-10	9.11411e-10	1.00662e-06	8.11517e-14	1.129e-13	5.47275e-20	2.23075e-13	5.97404e-15	8.46755e-15	8.88671e-12	2.64244e-13
178	5.30705e-09	5.3079e-09	7.14659e-06	0.0226476	2.4751e-05	7.7188e-09	3.16447e-11	3.37714e-08	4.72712e-06	1.012e-07	5.31401e-11	3.3493e-08	4.67424e-06	1.00094e-07	5.2666e-11	0.0829784	0.00146931	2.29934e-07	0.313638	4.49122e-05	8.32535e-07	2.51788e-10	2.08904e-09	7.03245e-10	4.0052e-13	1.73762e-05	7.00996e-06	1.71026e-09	6.12516e-05	1.84041e-08	5.52202e-09	1.72471e-05	6.95076e-06	1.68312e-09	6.07098e-05	1.81744e-08	5.44163e-09	0.577479	0.000108644	4.22141e-05	0.000418489	5.53367e-09	4.88388e-08	1.16205e-11	1.83061e-08	3.4645e-11	3.73837e-11	0.000136455	3.52253e-08
179	4.1294e-08	3.93648e-08	0.000456899	0.000816808	5.60512e-06	2.69236e-06	1.43213e-09	7.26395e-06	1.18444e-05	1.80575e-07	6.19226e-08	5.14714e-06	8.23179e-06	1.27959e-07	4.77761e-08	0.293994	0.00196263	0.000434374	0.00404646	0.000735188	7.82794e-06	1.14689e-07	1.7428e-07	5.41037e-09	1.63436e-09	0.00264849	3.0332e-05	7.81058e-06	5.56991e-05	1.21173e-05	2.64751e-07	0.00198327	2.27229e-05	5.11272e-06	4.17246e-05	7.9657e-06	1.71718e-07	0.436529	0.100509	0.00101219	0.00188429	2.87707e-05	4.35577e-07	1.04684e-07	7.24375e-07	1.662e-07	6.1247e-09	0.00547995	0.00142323
180	1.34642e-09	1.31559e-09	0.000132261	0.000151163	3.23034e-07	1.2511e-07	6.98047e-11	6.07159e-07	6.7613e-07	1.799e-08	7.65976e-09	5.49547e-07	6.10779e-07	1.62875e-08	6.76106e-09	0.502958	0.000253112	8.86378e-05	0.000303652	0.000101642	2.39377e-06	3.23185e-09	3.55157e-09	1.07521e-09	4.43988e-10	0.00113149	1.25399e-06	5.00077e-07	1.45e-06	5.58e-07	1.65356e-07	0.00104251	1.15028e-06	4.40915e-07	1.33093e-06	4.92813e-07	1.44286e-07	0.316732	0.114255	0.000116499	0.000137178	2.64246e-06	2.0066e-08	7.59518e-09	2.27753e-08	8.49143e-09	7.81481e-09	0.000873835	0.000354621
181	7.53377e-08	7.59846e-08	0.00021068	0.000223502	2.85526e-08	2.48404e-08	2.80747e-10	7.80656e-07	8.2205e-07	5.22772e-10	3.46855e-10	7.37599e-07	7.75568e-07	4.96085e-10	3.30223e-10	0.721527	0.000115975	4.8217e-05	0.000130063	5.28074e-05	2.71398e-08	2.32273e-09	2.45985e-09	7.05846e-12	3.8478e-12	0.00122752	3.98788e-07	1.87097e-07	4.37161e-07	2.01209e-07	5.36206e-10	0.0011528	3.73185e-07	1.70262e-07	4.09336e-07	1.83334e-07	4.84378e-10	0.181352	0.0749579	2.22045e-05	2.48405e-05	2.49256e-06	1.69284e-09	7.42486e-10	1.84704e-09	8.03626e-10	7.07302e-12	0.000409619	0.000191027
182	5.60009e-13	5.42507e-13	4.29349e-07	4.4802e-07	9.18418e-10	3.16947e-08	1.68356e-14	8.79825e-10	9.08833e-10	1.78557e-11	9.69296e-11	8.55301e-10	8.83219e-10	1.73578e-11	9.35325e-11	0.00259139	1.66807e-06	0.000211252	1.77101e-06	0.000218975	1.69395e-07	2.93474e-12	3.01314e-12	4.37257e-13	3.84659e-13	2.81607e-06	3.8535e-09	3.04075e-07	4.03925e-09	3.13039e-07	5.07004e-10	2.75507e-06	3.765e-09	2.94426e-07	3.94624e-09	3.03059e-07	4.89516e-10	0.00371426	0.454466	0.000421862	0.000442884	3.35291e-09	2.8054e-11	4.12996e-10	2.91233e-11	4.24251e-10	3.56144e-12	4.88737e-06	0.000520733
183	2.70244e-06	2.61036e-06	0.000634191	0.00697375	0.000597987	1.84933e-05	1.51064e-07	3.00597e-05	0.000207663	2.44236e-05	1.1612e-06	2.14956e-05	0.000148076	1.8072e-05	8.84295e-07	0.127368	0.00889534	0.000298611	0.0731275	0.00217317	0.000199264	1.43039e-06	7.49773e-06	1.14511e-06	6.31697e-08	0.0034021	0.000335391	1.76125e-05	0.0020999	9.7211e-05	1.30197e-05	0.00261043	0.000250767	1.2227e-05	0.00156842	6.74067e-05	8.34303e-06	0.564136	0.0260543	0.0022965	0.0140841	0.000117366	1.49045e-05	7.48949e-07	7.96417e-05	3.85659e-06	4.86955e-07	0.0191442	0.00121734
184	9.33429e-07	8.75783e-07	9.45885e-05	0.0258314	0.00178331	6.38491e-05	7.96287e-08	3.88735e-06	0.000402555	4.51036e-05	2.9677e-06	3.68324e-06	0.00038139	4.25594e-05	2.75782e-06	0.026679	0.00216016	0.0001551	0.360552	0.0204162	0.0017512	2.38944e-07	1.05767e-05	1.71469e-06	1.73301e-07	0.000503746	5.86863e-05	7.59003e-06	0.0059545	0.000421044	5.05275e-05	0.000482797	5.59248e-05	7.11676e-06	0.00567428	0.000394783	4.68649e-05	0.205572	0.0159292	0.00155386	0.188266	1.53928e-05	2.02354e-06	5.34378e-07	0.000152969	1.22226e-05	1.65616e-06	0.0047317	0.000444629
185	6.33504e-11	6.222e-11	9.43743e-08	0.000185777	5.62341e-07	7.60692e-06	1.2246e-12	1.42719e-09	1.50439e-07	6.69438e-09	9.64078e-09	1.40352e-09	1.47857e-07	6.57717e-09	9.43853e-09	0.000297551	1.3001e-05	1.73212e-05	0.00167365	0.106883	8.13334e-05	2.61292e-11	2.6686e-10	1.02967e-10	2.1764e-11	3.29027e-07	1.85884e-07	2.6584e-08	1.56189e-06	6.56666e-05	1.04385e-07	3.24487e-07	1.83189e-07	2.6038e-08	1.54089e-06	6.43979e-05	1.02296e-07	0.0021096	0.0999998	0.00015087	0.472994	1.90101e-09	2.90167e-09	1.59721e-10	7.63219e-09	4.16269e-08	6.31087e-10	1.16407e-05	7.1867e-05
186	0.0528942	0.000651283	0.00231453	0.00374189	0.00488922	0.000680628	0.0150417	0.0415143	0.0597894	0.0687818	0.0155563	0.00159285	0.00224298	0.00271807	0.000582234	0.00575952	0.00704943	0.00164137	0.0101746	0.00231124	0.00280427	0.014269	0.0190951	0.022142	0.0057488	0.0425371	0.0499683	0.0146634	0.0672436	0.0196218	0.0227833	0.00309238	0.00370979	0.000961061	0.00497095	0.0013023	0.0015449	0.0107209	0.00316872	0.00380615	0.00509975	0.0195595	0.0230226	0.00615664	0.029662	0.00829071	0.00953013	0.0598144	0.0200539
187	0.0373522	0.0004782	0.00233012	0.00427607	0.00520294	0.000494342	0.0105376	0.0339931	0.0533101	0.0601338	0.0108267	0.00139148	0.00213859	0.00250214	0.000410691	0.00655135	0.00772591	0.00142669	0.0121315	0.00219263	0.00256766	0.0119719	0.017205	0.0194036	0.00412734	0.0442985	0.0503638	0.0122395	0.0728272	0.0175887	0.0198526	0.00333488	0.00386495	0.000813941	0.00555882	0.00118698	0.00136348	0.0139718	0.00340501	0.00394935	0.0056799	0.0205709	0.0233482	0.00523332	0.0321519	0.00753877	0.00845171	0.0746314	0.0209931
188	1.79861e-05	1.15749e-09	1.18763e-07	1.03649e-05	1.08769e-05	1.16637e-09	3.62128e-07	3.70932e-05	0.00416137	0.00428491	3.63846e-07	9.0089e-09	2.59639e-07	2.67952e-07	1.33024e-10	2.66782e-05	2.75244e-05	9.05397e-09	0.00308795	2.60936e-07	2.69293e-07	7.76996e-07	6.12578e-05	6.27556e-05	8.50843e-09	0.00509532	0.00521835	7.80154e-07	0.469247	6.15066e-05	6.30103e-05	6.09345e-07	6.24999e-07	8.87657e-10	4.92753e-05	6.65096e-09	6.82507e-09	0.00410845	6.11949e-07	6.27665e-07	4.94852e-05	9.03088e-05	9.23357e-05	1.87804e-08	0.00678385	9.45771e-07	9.67764e-07	0.471396	9.067e-05
189	0.251032	0.00143614	0.000970576	0.00120215	0.00354169	0.00146236	0.0570958	0.0438103	0.0517448	0.118489	0.0580119	0.000876848	0.00102326	0.00231429	0.00109495	0.000742928	0.00180356	0.000890231	0.00213205	0.00103877	0.00235027	0.0154685	0.0176492	0.0354676	0.017995	0.0129992	0.0286052	0.0156921	0.0326687	0.0178991	0.0359849	0.000547455	0.00118868	0.000601672	0.00135685	0.000691353	0.00138319	0.00101081	0.000554934	0.00120543	0.00137557	0.00663939	0.0135374	0.00687262	0.015178	0.00787631	0.0145466	0.0115766	0.00673518
190	0.251058	0.000953158	0.000178331	0.000202067	0.0016118	0.000963307	0.0929844	0.0199104	0.0218887	0.137795	0.0937282	0.000278218	0.000304639	0.00192327	0.00126614	6.16613e-05	0.000413223	0.000280559	0.000452544	0.000307155	0.0019395	0.0107757	0.0116456	0.0610091	0.0427661	0.00240371	0.0149927	0.0108535	0.0161534	0.0117277	0.0614486	7.58721e-05	0.000474347	0.000328346	0.000511111	0.000355378	0.00186214	0.000106144	7.64494e-05	0.000478034	0.000514991	0.00164181	0.00998565	0.00713568	0.0106659	0.00767263	0.0344985	0.0022154	0.00165355
191	0.833368	0.000256471	0.000340275	0.000349373	0.000326189	0.000260467	0.0258953	0.0308676	0.0313691	0.0300887	0.0261571	6.68606e-05	6.79568e-05	6.51538e-05	5.64216e-05	8.09521e-05	7.75245e-05	6.7507e-05	7.87968e-05	6.86115e-05	6.57931e-05	0.00172468	0.00174633	0.00169093	0.00150701	0.00200643	0.00194202	0.00173881	0.00196623	0.00176058	0.00170495	2.54563e-05	2.46284e-05	2.19852e-05	2.49392e-05	2.22644e-05	2.15507e-05	2.86128e-05	2.56563e-05	2.48251e-05	2.51377e-05	0.000182089	0.000176849	0.0001589	0.000178834	0.000160737	0.000156028	0.000202933	0.000183498
192	0.90737	4.63354e-05	5.74645e-05	5.8649e-05	5.56261e-05	4.68792e-05	0.0155939	0.017986	0.0182256	0.0176131	0.0157205	7.75187e-06	7.85848e-06	7.58553e-06	6.72811e-06	9.08918e-06	8.76934e-06	7.81449e-06	8.88918e-06	7.92172e-06	7.6476e-06	0.000647987	0.000654836	0.000637291	0.000579588	0.000734252	0.000714579	0.000652306	0.000722033	0.000659184	0.000641585	1.42119e-06	1.38182e-06	1.25503e-06	1.39669e-06	1.26869e-06	1.23369e-06	1.56915e-06	1.43066e-06	1.39117e-06	1.40611e-06	4.69121e-05	4.57896e-05	4.19862e-05	4.62166e-05	4.23873e-05	4.13579e-05	5.12605e-05	4.72038e-05
193	0.973244	4.69605e-06	5.10972e-06	5.15148e-06	5.04466e-06	4.71768e-06	0.00505191	0.0053178	0.00534427	0.00527655	0.00506606	2.9391e-07	2.95686e-07	2.91135e-07	2.76739e-07	3.14653e-07	3.09851e-07	2.94919e-07	3.11698e-07	2.96698e-07	2.92141e-07	6.49551e-05	6.52537e-05	6.4489e-05	6.20576e-05	6.84109e-05	6.76178e-05	6.51251e-05	6.79244e-05	6.54241e-05	6.46586e-05	2.62941e-08	2.59464e-08	2.48291e-08	2.60803e-08	2.49587e-08	2.46263e-08	2.75303e-08	2.63738e-08	2.60257e-08	2.61598e-08	1.50923e-06	1.4927e-06	1.43934e-06	1.49909e-06	1.44557e-06	1.42959e-06	1.56779e-06	1.51303e-06
[truncated: 16 more columns]
